# Supplementary material for: Benthic Macrofauna Community Bioirrigation Potential (BIPc): Regional Map and Utility Validation for the South-Western Baltic Sea
Source: Biology (Basel). 2022 Jul 20;11(7):1085. doi: 10.3390/biology11071085 (PMC9312502; doi:10.3390/biology11071085)
Supplement: Supplementary file 1 [file biology-11-01085-s001.zip]

Archive with 20 entries (19 files):
- Supplementary Figures.pdf
- Supplementary File S1. GIS layers of modelled BIPc distribution/
- Supplementary File S1. GIS layers of modelled BIPc distribution/BIPc.png
- Supplementary File S1. GIS layers of modelled BIPc distribution/BIPc.tif
- Supplementary File S1. GIS layers of modelled BIPc distribution/Bivariate_BIPc_BPc_3_classes_1low_2_medium_3_high_hotspots.cpg
- Supplementary File S1. GIS layers of modelled BIPc distribution/Bivariate_BIPc_BPc_3_classes_1low_2_medium_3_high_hotspots.dbf
- Supplementary File S1. GIS layers of modelled BIPc distribution/Bivariate_BIPc_BPc_3_classes_1low_2_medium_3_high_hotspots.lyr
- Supplementary File S1. GIS layers of modelled BIPc distribution/Bivariate_BIPc_BPc_3_classes_1low_2_medium_3_high_hotspots.prj
- Supplementary File S1. GIS layers of modelled BIPc distribution/Bivariate_BIPc_BPc_3_classes_1low_2_medium_3_high_hotspots.sbn
- Supplementary File S1. GIS layers of modelled BIPc distribution/Bivariate_BIPc_BPc_3_classes_1low_2_medium_3_high_hotspots.sbx
- Supplementary File S1. GIS layers of modelled BIPc distribution/Bivariate_BIPc_BPc_3_classes_1low_2_medium_3_high_hotspots.shp
- Supplementary File S1. GIS layers of modelled BIPc distribution/Bivariate_BIPc_BPc_3_classes_1low_2_medium_3_high_hotspots.shp.xml
- Supplementary File S1. GIS layers of modelled BIPc distribution/Bivariate_BIPc_BPc_3_classes_1low_2_medium_3_high_hotspots.shx
- Supplementary File S1. GIS layers of modelled BIPc distribution/log10BIPc.lyr
- Supplementary File S1. GIS layers of modelled BIPc distribution/log10BIPc.tfw
- Supplementary File S1. GIS layers of modelled BIPc distribution/log10BIPc.tif
- Supplementary File S1. GIS layers of modelled BIPc distribution/log10BIPc.tif.aux.xml
- Supplementary File S1. GIS layers of modelled BIPc distribution/log10BIPc.tif.ovr
- Supplementary Table S1.xlsx
- Supplementary Table S2.xlsx
