# Supplementary material for: Benthic Macrofauna Community Bioirrigation Potential (BIPc): Regional Map and Utility Validation for the South-Western Baltic Sea
Source: Biology (Basel). 2022 Jul 20;11(7):1085. doi: 10.3390/biology11071085 (PMC9312502; doi:10.3390/biology11071085)
Supplement: Supplementary file 1 [file biology-11-01085-s001.zip › Supplementary File S1. GIS layers of modelled BIPc distribution/Bivariate_BIPc_BPc_3_classes_1low_2_medium_3_high_hotspots.prj]

PROJCS["Unknown_based_on_GRS80_ellipsoid_Lambert_Azimuthal_Equal_Area",GEOGCS["GCS_unknown",DATUM["D_Unknown_based_on_GRS80_ellipsoid",SPHEROID["GRS_1980",6378137.0,298.257222101]],PRIMEM["Greenwich",0.0],UNIT["Degree",0.0174532925199433]],PROJECTION["Lambert_Azimuthal_Equal_Area"],PARAMETER["false_easting",4321000.0],PARAMETER["false_northing",3210000.0],PARAMETER["central_meridian",10.0],PARAMETER["latitude_of_origin",52.0],UNIT["Meter",1.0]]
