# Supplementary material for: Benthic Macrofauna Community Bioirrigation Potential (BIPc): Regional Map and Utility Validation for the South-Western Baltic Sea
Source: Biology (Basel). 2022 Jul 20;11(7):1085. doi: 10.3390/biology11071085 (PMC9312502; doi:10.3390/biology11071085)
Supplement: Supplementary file 1 [file biology-11-01085-s001.zip › Supplementary File S1. GIS layers of modelled BIPc distribution/log10BIPc.tfw]

1000.0000000000
0.0000000000
0.0000000000
-1000.0000000000
4283500.0000000000
3552500.0000000000
