# Supplementary material for: Benthic Macrofauna Community Bioirrigation Potential (BIPc): Regional Map and Utility Validation for the South-Western Baltic Sea
Source: Biology (Basel). 2022 Jul 20;11(7):1085. doi: 10.3390/biology11071085 (PMC9312502; doi:10.3390/biology11071085)
Supplement: Supplementary file 1 [file biology-11-01085-s001.zip › Supplementary File S1. GIS layers of modelled BIPc distribution/log10BIPc.tif.aux.xml]

<PAMDataset>
  <PAMRasterBand band="1">
    <Histograms>
      <HistItem>
        <HistMin>1.575712084770203</HistMin>
        <HistMax>4.806564807891846</HistMax>
        <BucketCount>256</BucketCount>
        <IncludeOutOfRange>1</IncludeOutOfRange>
        <Approximate>0</Approximate>
        <HistCounts>1|1|0|0|0|2|2|0|1|0|1|2|0|1|1|0|1|0|0|0|2|0|1|1|1|1|0|0|2|0|1|3|2|5|1|1|4|8|5|1|10|9|5|3|5|5|9|3|9|7|5|11|6|7|12|4|8|8|6|13|6|9|7|8|6|8|6|13|9|10|15|15|13|17|13|27|18|24|33|42|36|48|53|61|71|106|99|125|96|107|104|79|80|71|58|63|48|42|50|43|56|53|45|45|54|50|56|44|36|47|63|72|48|87|78|69|59|65|59|43|46|48|40|35|47|44|50|53|46|54|41|37|45|39|40|37|54|64|57|75|71|73|72|74|92|104|107|98|95|101|84|84|111|110|98|123|127|121|153|117|125|161|167|154|193|165|153|143|142|170|149|150|151|138|127|127|139|120|135|124|140|134|129|145|154|135|157|160|188|159|151|142|140|126|118|106|98|101|98|107|91|92|71|80|57|77|65|86|49|67|84|76|62|38|53|47|56|56|57|41|43|57|69|67|78|81|58|64|44|44|37|30|45|28|33|46|25|29|37|28|15|10|8|11|9|6|3|2|1|4|1|2|1|1|0|1</HistCounts>
      </HistItem>
    </Histograms>
    <Metadata>
      <MDI key="RepresentationType">ATHEMATIC</MDI>
      <MDI key="STATISTICS_COVARIANCES">0.3090086991316395</MDI>
      <MDI key="STATISTICS_EXCLUDEDVALUES"></MDI>
      <MDI key="STATISTICS_MAXIMUM">4.8065648078918</MDI>
      <MDI key="STATISTICS_MEAN">3.5934411910905</MDI>
      <MDI key="STATISTICS_MINIMUM">1.5757120847702</MDI>
      <MDI key="STATISTICS_SKIPFACTORX">1</MDI>
      <MDI key="STATISTICS_SKIPFACTORY">1</MDI>
      <MDI key="STATISTICS_STDDEV">0.5558855090139</MDI>
    </Metadata>
  </PAMRasterBand>
</PAMDataset>
