# Supplementary material for: Benthic Macrofauna Community Bioirrigation Potential (BIPc): Regional Map and Utility Validation for the South-Western Baltic Sea
Source: Biology (Basel). 2022 Jul 20;11(7):1085. doi: 10.3390/biology11071085 (PMC9312502; doi:10.3390/biology11071085)
Supplement: Supplementary file 1 [file biology-11-01085-s001.zip › Supplementary Table S1.xlsx]

## Sheet: Species scores
	Scores for BIPc									Scores for BPc
Taxa	FTi diff.	FTi adv.	BTi diff.	BTi adv.	depth (cm)	depth (cm)	Reference	Reference for sediment depth	Note	Mobility_BPc_score	Reworking_BPc_score	AphiaID	Match type	Taxon status	ScientificName	AphiaID_accepted	ScientificName_accepted	Kingdom	Phylum	Class	Order	Family	Argumentation	Penetration depth	Comment	Reference
Arctica islandica	2	3	1	2	10	10	Cargnelli et al., 1999; Strahl et al., 2011; Taylor, 1976			2	2	138802	exact	accepted	Arctica islandica	138802	Arctica islandica	Animalia	Mollusca	Bivalvia	Venerida	Arcticidae
Mya arenaria	3	3	1	2	25	25	Forster and Zettler, 2004; Zaklan and Ydenberg, 1997; Zwarts and Wanink, 1989			2	2	140430	exact	accepted	Mya arenaria	140430	Mya arenaria	Animalia	Mollusca	Bivalvia	Myida	Myidae		25	M. arenaria is a suspension feeder taking the food out of the water column. The soft-shell clam Mya buries deeply (10–25 cm) and leads a sessile lifestyle extending its single, long siphon (inhalant and exhalant siphons are fused) to the sediment surface. It can have a profound effect on sediment biochemistry due to leakage of water from the shell (Hansen et al., 1996).	Urban-Malinga et al. 2016
Astarte borealis	3	3	1	2	4	4	Saleuddin, 1965, Gogina and Zettler, 2010		depth needs to be confirmed	2	2	138818	exact	accepted	Astarte borealis	138818	Astarte borealis	Animalia	Mollusca	Bivalvia	Carditida	Astartidae
Macoma balthica	2	3	1	2	6	6	Virtasalo et al., 2011 and references therein			2	2	141579	exact	unaccepted	Macoma balthica	880017	Limecola balthica	Animalia	Mollusca	Bivalvia	Cardiida	Tellinidae		6	M. balthica is a facultative deposit feeder taking algae, bacteria and detritus from the sediment surface but is able to switch to a suspension-feeding mode depending on food availability (Ólafsson, 1986). It is found buried in the sediment usually at 2–6 cm depth, with its inhalant siphon extended to the sediment surface and the shorter exhalent siphon terminating below the surface. Macoma relea…	Urban-Malinga et al. 2016
Astarte elliptica	3	3	1	2	3	3	Saleuddin, 1965; Gogina and Zettler, 2010		depth needs to be confirmed	2	2	138821	exact	accepted	Astarte elliptica	138821	Astarte elliptica	Animalia	Mollusca	Bivalvia	Carditida	Astartidae
Cerastoderma glaucum	3	3	1	2	3	3	Flach, 1996; Zwarts and Wanink, 1989; Ólafsson, 1986; Olafsson et al., 1993		* Cerastoderma sp.	2	4	138999	exact	accepted	Cerastoderma glaucum	138999	Cerastoderma glaucum	Animalia	Mollusca	Bivalvia	Cardiida	Cardiidae	(R2 was in Queirós et al. , 2013), based on authors expert judjment revised and scored to R5, the species is important in the study area and is not a surficial modifier, it does goes quite deep into sediment, and R5 is given after the discussion (also personal communication with Martin Powilleit, Uni Rostock). It is recomended to change the score for other representatives of the family, but was d…	3	The cockle Cerastoderma is a suspension feeder taking the food out of the water column, it has two short, separate siphons and lives actively in the upper few centimetres (0–3 cm, burrowing to a depth of no more than 5 cm), mixing sediment particles and therefore acting as a biodiffuser. It ejects its faeces and pseudofaeces to the sediment surface (Ólafsson, 1986; Olafsson et al., 1993). Bivalve…	Urban-Malinga et al. 2016
Mya truncata	3	3	1	2	15	15			depth needs to be confirmed	2	2	140431	exact	accepted	Mya truncata	140431	Mya truncata	Animalia	Mollusca	Bivalvia	Myida	Myidae
Scoloplos armiger	5	5	1	2	15	15	Kruse et al., 2004			3	4	130537	exact	alternate representation	Scoloplos armiger	334772	Scoloplos (Scoloplos) armiger	Animalia	Annelida	Polychaeta		Orbiniidae
Asterias rubens	1	1	0	0	0	Epifauna				3	1		ambiguous
Peringia ulvae	2	2	1	2	1	1	Huxham et al., 1995		* Solan et al. ? Nachschuen....	3	2	151628	exact	accepted	Peringia ulvae	151628	Peringia ulvae	Animalia	Mollusca	Gastropoda	Littorinimorpha	Hydrobiidae
Nephtys caeca	1	1	1	2	15	15	Braeckman et al., 2010; Caron et al. 1995, Widdicombe et al. 2004		* für N. hombergii	3	4	130355	exact	accepted	Nephtys caeca	130355	Nephtys caeca	Animalia	Annelida	Polychaeta	Phyllodocida	Nephtyidae
Terebellides stroemii	2	2	2	2	10	10	Virtasalo et al., 2011 and references therein			1	3	131573	exact	accepted	Terebellides stroemii	131573	Terebellides stroemii	Animalia	Annelida	Polychaeta	Terebellida	Trichobranchidae
Dendrodoa grossularia	3	3	0	0	0	Epifauna				1	1	103882	exact	accepted	Dendrodoa grossularia	103882	Dendrodoa grossularia	Animalia	Chordata	Ascidiacea	Stolidobranchia	Styelidae
Diastylis rathkei	2	2	1	2	3	3	Virtasalo et al., 2011 and references therein			3	2	110487	exact	accepted	Diastylis rathkei	110487	Diastylis rathkei	Animalia	Arthropoda	Malacostraca	Cumacea	Diastylidae
Nephtys ciliata	1	1	1	2	15	15	Braeckman et al., 2010		* für N. hombergii	3	4	130356	exact	accepted	Nephtys ciliata	130356	Nephtys ciliata	Animalia	Annelida	Polychaeta	Phyllodocida	Nephtyidae
Hediste diversicolor	2	4	3	4	15	15	Kristensen and Kostka, 2005 and references therein	40 cm (eigene und Muus 1967)		4	4	152302	exact	accepted	Hediste diversicolor	152302	Hediste diversicolor	Animalia	Annelida	Polychaeta	Phyllodocida	Nereididae
Abra alba	2	3	1	2	7	7	Braeckman et al., 2010; Rosenberg, 1993			2	2	141433	exact	accepted	Abra alba	141433	Abra alba	Animalia	Mollusca	Bivalvia	Cardiida	Semelidae
Marenzelleria neglecta	2	4	3	4	35	35	Renz and Forster, 2013; Zettler et al., 1994			4	3	181523	exact	accepted	Marenzelleria neglecta	181523	Marenzelleria neglecta	Animalia	Annelida	Polychaeta	Spionida	Spionidae	Author's own expert judgment; see also ZETTLER, M.L., BOCHERT, R., BICK, A. 1994: Röhrenbau und Vertikalverteilung von Marenzelleria viridis (Polychaeta: Spionidae) in einem inneren Küstengewässer der südlichen Ostsee. Rostocker Meeresbiologische Beiträge 2: 215-225
Lagis koreni	5	5	2	2	10	10	Dobbs and Scholly, 1986; Mayhew, 2007			1	3	152367	exact	accepted	Lagis koreni	152367	Lagis koreni	Animalia	Annelida	Polychaeta	Terebellida	Pectinariidae
Alitta virens	2	4	3	4	30	30	Salvo et al. 2013			4	4	234851	exact	accepted	Alitta virens	234851	Alitta virens	Animalia	Annelida	Polychaeta	Phyllodocida	Nereididae
Astarte montagui	3	3	1	2	2	2	Saleuddin, 1965		Wie Astarte borealis?	2	2	138823	exact	accepted	Astarte montagui	138823	Astarte montagui	Animalia	Mollusca	Bivalvia	Carditida	Astartidae
Marenzelleria viridis	2	4	3	4	35	35	Renz and Forster, 2013			4	3	131135	exact	accepted	Marenzelleria viridis	131135	Marenzelleria viridis	Animalia	Annelida	Polychaeta	Spionida	Spionidae	Author's own expert judgment; see also ZETTLER, M.L., BOCHERT, R., BICK, A. 1994: Röhrenbau und Vertikalverteilung von Marenzelleria viridis (Polychaeta: Spionidae) in einem inneren Küstengewässer der südlichen Ostsee. Rostocker Meeresbiologische Beiträge 2: 215-225
Buccinum undatum	1	1	0	0	0	Epifauna	Marine Species Identification Portal			3	2	138878	exact	accepted	Buccinum undatum	138878	Buccinum undatum	Animalia	Mollusca	Gastropoda	Neogastropoda	Buccinidae	M3 based on common knowledge, not via burrow system
Macoma calcarea	2	3	1	2	7	7	Richman & Lovvorn, 2003			2	2	141580	exact	accepted	Macoma calcarea	141580	Macoma calcarea	Animalia	Mollusca	Bivalvia	Cardiida	Tellinidae
Nephtys hombergii	1	1	1	2	15	15	Braeckman et al., 2010			3	4	130359	exact	accepted	Nephtys hombergii	130359	Nephtys hombergii	Animalia	Annelida	Polychaeta	Phyllodocida	Nephtyidae
Halicryptus spinulosus	1	1	1	2	25	25	Powilleit et al., 1994			3	4	101156	exact	accepted	Halicryptus spinulosus	101156	Halicryptus spinulosus	Animalia	Cephalorhyncha	Priapulida		Priapulidae	Based on own experience and Aarnio et al. (1998): M3: Slow, free movement through the sediment, crwal/creep through sediment, able to burrow in sediments down to 30 cm deep, burrows may have several opening to the surface. Moves primarily in the vertical direction and have sedentary life strategy with to limited free movement.
Pygospio elegans	2	4	2	2	8	8	Virtasalo et al., 2011 and references therein			1	3	131170	exact	accepted	Pygospio elegans	131170	Pygospio elegans	Animalia	Annelida	Polychaeta	Spionida	Spionidae
Edwardsia danica	1	1	2	2	2	2				2	2	100882	exact	accepted	Edwardsia danica	100882	Edwardsia danica	Animalia	Cnidaria	Anthozoa	Actiniaria	Edwardsiidae
Amauropsis islandica	1	1	0	0	0	Epifauna	Marine Species Identification Portal			3	2	140521	exact	accepted	Amauropsis islandica	140521	Amauropsis islandica	Animalia	Mollusca	Gastropoda	Littorinimorpha	Naticidae
Parvicardium pinnulatum	3	3	1	2	3	3	Zettler (expert knowledge)			2	2	181343	exact	accepted	Parvicardium pinnulatum	181343	Parvicardium pinnulatum	Animalia	Mollusca	Bivalvia	Cardiida	Cardiidae	based on authors expert judjment revised and scored to R5 in the present study (R2 was in Queirós et al. , 2013). Scoring for this species is controversial. The species is important in the study area and it is simmilar in behaviour to other representatives of Cardiidae, e.g. Cerastoderma, that are rather large, active and do go quite deep into sediment, and received R5 after the discussion. We fo…
Neoamphitrite figulus	2	4	2	2	3	3	Morys et al., 2016, 2017			1	3	131504	exact	accepted	Neoamphitrite figulus	131504	Neoamphitrite figulus	Animalia	Annelida	Polychaeta	Terebellida	Terebellidae
Arenicola marina	6	6	3	4	40	40	Kristensen and Kostka, 2005 and references therein			4	5	129868	exact	accepted	Arenicola marina	129868	Arenicola marina	Animalia	Annelida	Polychaeta		Arenicolidae	Author's own expert judgment. A. marina lives head-down in 20 to 40 cm deep U-shaped burrows in the sediment. The U is made of an L-shaped gallery lined with mucus, from the toe of which a vertical unlined shaft runs up to the surface. This is a head shaft. At the surface the head shaft is marked by a small saucer-shaped depression. The tail shaft, 5.1 to 7.6 cm from it, is marked by a highly coi…
Neptunea antiqua	1	1	0	0	0	Epifauna	BIOTIC			4	2	138920	exact	accepted	Neptunea antiqua	138920	Neptunea antiqua	Animalia	Mollusca	Gastropoda	Neogastropoda	Buccinidae
Pherusa plumosa	2	2	1	2	5	5	Marine Species Identification Portal	Schlieper (1927) aus Purschke et al. (2019)….For Pherusa affinis in Long Island Sound - "deeper burrowing infauna" - ca 13 cm based on the Fig. 3 (Aller and Cochran, 2019; https://doi.org/10.3389/feart.2019.00157). P. plumosa is usually shallowly buried in sand or under rocks (http://www.seawater.no/fauna/annelida/plumosa.html). Living buried in sediments (Annelida: Volume 1: Annelida Basal Group…	depth: upper layers	2	3	130113	exact	accepted	Pherusa plumosa	130113	Pherusa plumosa	Animalia	Annelida	Polychaeta	Terebellida	Flabelligeridae
Bylgides sarsi	1	1	1	2	2	2	Virtasalo et al., 2011 and references therein			3	2	130735	exact	accepted	Bylgides sarsi	130735	Bylgides sarsi	Animalia	Annelida	Polychaeta	Phyllodocida	Polynoidae	In Queirós et al. (2013) R=4 for the whole family Polynoidae, but Bylgides sarsi is a typical surficial modifier in the Baltic Sea sediments according to authors own observations (also corresponds to Commito & Ambrose 1985; Hartmann-Schröder 1996).
Ophiura albida	2	4	1	2	2	2	Boos et al. 2010			2	2	124913	exact	accepted	Ophiura albida	124913	Ophiura albida	Animalia	Echinodermata	Ophiuroidea	Ophiurida	Ophiuridae
Kurtiella bidentata	2	3	1	2	5	5	Ockelmann and Muus, 1978; Dauwe et al., 1998.			2	2	345281	exact	accepted	Kurtiella bidentata	345281	Kurtiella bidentata	Animalia	Mollusca	Bivalvia		Montacutidae
Bathyporeia pilosa	1	1	1	2	10	10	Nicolaisen & Kanneworff 1969; Watkin, 2009	5 cm (eigene)	Microbenthic grazing	3	2		ambiguous
Lineus ruber	1	1	1	2	2	2	Commito & Ambrose 1985; Ruppert et al., 2004			3	4	122536	exact	accepted	Lineus ruber	122536	Lineus ruber	Animalia	Nemertea	Anopla		Lineidae	Can actively roam for prey (Thiel, M. and Kruse, I. (2001): Status of the Nemertea as predators in marine ecosystems , 5th International Conference on Nemertean Biology / guest ed. Juan Junoy ... Dordrecht [u.a.] : Kluwer Acad. Publ. (Hydrobiologia ; 456), pp. 21-32)
Gammarus salinus	2	2	0	0	0	Epifauna	BIOTIC			2	1	102292	exact	accepted	Gammarus salinus	102292	Gammarus salinus	Animalia	Arthropoda	Malacostraca	Amphipoda	Gammaridae	Scored to M2R1 based on expert judgment. Species is epibenthic. It is rather complex to interpret and fit the species into the available apriory defined scores/categories for Mobility: species is rather free moving, but NOT via burrow system, and only in very limited number of cases through sediment. http://www.io-warnemuende.de/tl_files/bio/ag-benthische-organismen/pdf/Steckbrief%20Gammarus%20sa…
Travisia forbesii	2	2	1	2	5	5	Rouse & Pleijel 2001; Brito et al., 2005	10 cm (eigene)	Max 30	3	4	130512	exact	accepted	Travisia forbesii	130512	Travisia forbesii	Animalia	Annelida	Polychaeta		Travisiidae
Corbula gibba	3	3	1	2	5	5	Rosenberg, 1974; Yonge, 1946			2	2	139410	exact	accepted	Corbula gibba	139410	Corbula gibba	Animalia	Mollusca	Bivalvia	Myida	Corbulidae
Alitta succinea	2	4	3	4	15	15	Swan et al. 2007; Hines and Comtois (1985)			4	4	234850	exact	accepted	Alitta succinea	234850	Alitta succinea	Animalia	Annelida	Polychaeta	Phyllodocida	Nereididae
Urticina felina	1	1	0	0	0	Epifauna	BIOTIC			2	1	100834	exact	accepted	Urticina felina	100834	Urticina felina	Animalia	Cnidaria	Anthozoa	Actiniaria	Actiniidae	M2 Temporary attachment, Crawler (http://www.marlin.ac.uk/biotic/browse.php?sp=4232)
Trochochaeta multisetosa	2	4	2	2	2	2	Morys et al., 2016, 2017	10 cm (eigene)		1	3	131576	exact	accepted	Trochochaeta multisetosa	131576	Trochochaeta multisetosa	Animalia	Annelida	Polychaeta	Spionida	Trochochaetidae	common/expert knogledge
Corophium volutator	2	4	3	4	5	5	Jensen and Kristensen, 1990			4	2	102101	exact	accepted	Corophium volutator	102101	Corophium volutator	Animalia	Arthropoda	Malacostraca	Amphipoda	Corophiidae
Saduria entomon	1	1	1	2	10	10	Ejdung & Bonsdorff 1992			3	2	119034	exact	accepted	Saduria entomon	119034	Saduria entomon	Animalia	Arthropoda	Malacostraca	Isopoda	Chaetiliidae	Saduria entomon usually stays buried just below the sediment surface, although it can burrow down 5 to 10 cm in the sediment (pers. obs. in laboratory and field). It can move about and is a good swimmer (Ejdung & Bonsdorff, 1992) Saduria entomon is one of the largest crustaceans in the Baltic Sea. lives on varying types of bottoms, e.g. sand, gravel and mud. It is a scavenger and predator, capabl…
Gastrosaccus spinifer	2	4	1	2	2	2	BIOTIC	Rasmussen (1973)		3	2	120020	exact	accepted	Gastrosaccus spinifer	120020	Gastrosaccus spinifer	Animalia	Arthropoda	Malacostraca	Mysida	Mysidae
Tubificoides benedii	2	2	1	2	10	10		Rasmussen (1973)		3	4	137571	exact	accepted	Tubificoides benedii	137571	Tubificoides benedii	Animalia	Annelida	Clitellata	Haplotaxida	Tubificidae
Harmothoe imbricata	1	1	0	0	0	Epifauna	BIOTIC			3	4	130769	exact	accepted	Harmothoe imbricata	130769	Harmothoe imbricata	Animalia	Annelida	Polychaeta	Phyllodocida	Polynoidae
Pontoporeia femorata	2	2	1	2	13	13	Lopez & Elmgren 1989; Virtasalo et al. (2011)			3	2	103079	exact	accepted	Pontoporeia femorata	103079	Pontoporeia femorata	Animalia	Arthropoda	Malacostraca	Amphipoda	Pontoporeiidae
Dipolydora quadrilobata	2	4	2	2	4	4	Morys et al., 2016, 2017			1	3	131121	exact	accepted	Dipolydora quadrilobata	131121	Dipolydora quadrilobata	Animalia	Annelida	Polychaeta	Spionida	Spionidae
Priapulus caudatus	1	1	1	2	12	12	Virtasalo et al., 2011 and references therein			2	4	101160	exact	accepted	Priapulus caudatus	101160	Priapulus caudatus	Animalia	Cephalorhyncha	Priapulida		Priapulidae
Molgula manhattensis	3	3	0	0	0	Epifauna	BIOTIC			2	1	103788	exact	accepted	Molgula manhattensis	103788	Molgula manhattensis	Animalia	Chordata	Ascidiacea	Stolidobranchia	Molgulidae	Attached to hard substrata or loosely attached on sandy bottoms (http://species-identification.org/species.php?species_group=tunicata&id=34&menuentry=soorten); as species does not live in tubes and is sessile and epibenthic, it was scored to M2R1 in the begining of this study; though it should rather in the future be scored as M1R1. This again stresses the subjectivity and complexity of scoring ;…
Cerastoderma edule	3	3	1	2	3	3	Flach, 1996; Zwarts and Wanink, 1989		* Cerastoderma sp.	2	4	138998	exact	accepted	Cerastoderma edule	138998	Cerastoderma edule	Animalia	Mollusca	Bivalvia	Cardiida	Cardiidae	(R2 was in Queirós et al. , 2013), based on authors expert judjment revised and scored to R5, the species is important in the study area and is not a surficial modifier, it does goes quite deep into sediment, and R5 is given after the discussion (also personal communication with Martin Powilleit, Uni Rostock). It is recomended to change the score for other representatives of the family, but was d…
Aricidea suecica	5	5	1	2	7	7	Morys et al., 2016, 2017		*Aricidea minuta	3	2	734532	exact_subgenus	accepted	Aricidea (Strelzovia) suecica	734532	Aricidea (Strelzovia) suecica	Animalia	Annelida	Polychaeta		Paraonidae
Heteromastus filiformis	5	5	3	4	20	20	Cadee 1979			2	3	129884	exact	accepted	Heteromastus filiformis	129884	Heteromastus filiformis	Animalia	Annelida	Polychaeta		Capitellidae
Nemertea	1	1	1	2	10	10		eigene		3	4	152391	exact	accepted	Nemertea	152391	Nemertea	Animalia	Nemertea
Musculus niger	3	3	0	0	0	Epifauna	Marine Species Identification Portal			2	2	140474	exact	accepted	Musculus niger	140474	Musculus niger	Animalia	Mollusca	Bivalvia	Mytilida	Mytilidae	Occurs on sandy mud and fine gravel, up to 50 mm long. (http://species-identification.org/species.php?species_group=mollusca&id=811)
Scalibregma inflatum	2	2	3	4	15	15	Penry & Jumars 1990, Dorgan et al. 2016, Lindqvist et al. 2016			4	4	130980	exact	accepted	Scalibregma inflatum	130980	Scalibregma inflatum	Animalia	Annelida	Polychaeta		Scalibregmatidae
Polycirrus medusa	2	2	3	4	12	12	Rice 1986		depth needs to be confirmed	1	3	131531	exact	accepted	Polycirrus medusa	131531	Polycirrus medusa	Animalia	Annelida	Polychaeta	Terebellida	Terebellidae
Crangon crangon	1	1	0	0	0	Epifauna	BIOTIC	3 cm (eigene)		4	2	107552	exact	accepted	Crangon crangon	107552	Crangon crangon	Animalia	Arthropoda	Malacostraca	Decapoda	Crangonidae
Nereimyra punctata	1	1	0	0	0	Epifauna	Oug, 1980	Rasmussen (1973)		3	4	130185	exact	accepted	Nereimyra punctata	130185	Nereimyra punctata	Animalia	Annelida	Polychaeta	Phyllodocida	Hesionidae
Spio goniocephala	2	4	2	2	10	10	Fauchald & Jumars 1979	eigene		2	3	131184	exact	accepted	Spio goniocephala	131184	Spio goniocephala	Animalia	Annelida	Polychaeta	Spionida	Spionidae
Carcinus maenas	1	1	0	0	0	Epifauna	BIOTIC			4	5	107381	exact	accepted	Carcinus maenas	107381	Carcinus maenas	Animalia	Arthropoda	Malacostraca	Decapoda	Carcinidae
Ampharete baltica	2	2	2	2	5	5	Hartmann-Schröder, 1996		*Ampharete sp.	1	3	129776	exact	accepted	Ampharete baltica	129776	Ampharete baltica	Animalia	Annelida	Polychaeta	Terebellida	Ampharetidae
Cyanophthalma obscura	1	1	1	2	10	10	SeaLifeBase	eigene		3	2	122739	exact	accepted	Cyanophthalma obscura	122739	Cyanophthalma obscura	Animalia	Nemertea	Enopla	Monostilifera	Tetrastemmatidae	For all Nemertea in Queiros et al. (2013) M3R4, but C. obscura inhabits surface layers of sediments.
Halcampa duodecimcirrata	1	1	2	2	2	2			needs to be confirmed	2	2	100917	exact	accepted	Halcampa duodecimcirrata	100917	Halcampa duodecimcirrata	Animalia	Cnidaria	Anthozoa	Actiniaria	Halcampidae
Lysilla loveni	2	2	1	2	10	10	Marine Species Identification Portal; Jumars et al. 2015	eigene		1	3	131500	exact	accepted	Lysilla loveni	131500	Lysilla loveni	Animalia	Annelida	Polychaeta	Terebellida	Terebellidae
Scolelepis foliosa	2	4	3	4	10	10	Hiebert, T.C. 2015, Pardo&Armala_2004	eigene		2	3	131173	exact	alternate representation	Scolelepis foliosa	334741	Scolelepis (Scolelepis) foliosa	Animalia	Annelida	Polychaeta	Spionida	Spionidae	Lives in pure or slightly muddy sand. Live in horizontal burrows, but do not construct real tubes. (http://species-identification.org/species.php?species_group=macrobenthos_polychaeta&id=904) Therefore scored to M2
Phoxocephalus holbolli	1	1	0	0	0	Epifauna	Marine Species Identification Portal; Jumars et al. 2015	5 cm (Zettler & Zettler 2017)		3	2	102989	exact	accepted	Phoxocephalus holbolli	102989	Phoxocephalus holbolli	Animalia	Arthropoda	Malacostraca	Amphipoda	Phoxocephalidae
Tubificidae	2	2	1	2	10	10	Martin et al., 1997	eigene	needs to be confirmed	3	4	2040	exact	accepted	Tubificidae	2040	Tubificidae	Animalia	Annelida	Clitellata	Haplotaxida	Tubificidae
Gammarus oceanicus	1	1	0	0	0	Epifauna	Steckbrief IOW			2	1	102285	exact	accepted	Gammarus oceanicus	102285	Gammarus oceanicus	Animalia	Arthropoda	Malacostraca	Amphipoda	Gammaridae	Scored to M2R1 based on expert judgment. Species is epibenthic. It is rather complex to interpret and fit the species into the available apriory defined scores/categories for Mobility: species is rather free moving, but NOT via burrow system, and only in very limited number of cases through sediment. http://www.io-warnemuende.de/tl_files/bio/ag-benthische-organismen/pdf/Steckbrief%20Gammarus%20sa…
Idotea balthica	1	1	0	0	0	Epifauna	Marine Species Identification Portal			1	1	119039	exact	accepted	Idotea balthica	119039	Idotea balthica	Animalia	Arthropoda	Malacostraca	Isopoda	Idoteidae
Capitella capitata	5	5	3	4	9	9	Gamenick et al., 1998			2	3	129876	exact	accepted	Capitella capitata	129876	Capitella capitata	Animalia	Annelida	Polychaeta		Capitellidae
Onoba semicostata	1	1	0	0	0	Epifauna	Marine Species Identification Portal		*Rissoidae	3	2	141320	exact	accepted	Onoba semicostata	141320	Onoba semicostata	Animalia	Mollusca	Gastropoda	Littorinimorpha	Rissoidae
Baltidrilus costatus	2	2	1	2	40	40		Muus (1967)		3	4	743898	exact	accepted	Baltidrilus costatus	743898	Baltidrilus costatus	Animalia	Annelida	Clitellata	Haplotaxida	Tubificidae
Musculus discors	3	3	0	0	0	Epifauna	Marine Species Identification Portal			1	1	140472	exact	accepted	Musculus discors	140472	Musculus discors	Animalia	Mollusca	Bivalvia	Mytilida	Mytilidae	Suspension feeder, on rocky shores, attached to their substratum using byssus threads, not relevant for bioturbation (http://www.marlin.ac.uk/biotic/browse.php?sp=4370)
Ensis directus	3	3	1	2	18	18	Winter et al. 2012			2	2	140732	exact	accepted	Ensis directus	140732	Ensis directus	Animalia	Mollusca	Bivalvia	Adapedonta	Pharidae
Phyllodoce mucosa	1	1	1	2	5	5	Morys et al., 2016			3	4	334512	exact	accepted	Phyllodoce mucosa	334512	Phyllodoce mucosa	Animalia	Annelida	Polychaeta	Phyllodocida	Phyllodocidae
Turbellaria	1	1	1	2	3	3		eigene		2	2	794	exact	unaccepted	Turbellaria	794	Turbellaria	Animalia	Platyhelminthes	Turbellaria
Echinocyamus pusillus	2	2	1	2	1	1	Ghiold 1982			3	2	124273	exact	accepted	Echinocyamus pusillus	124273	Echinocyamus pusillus	Animalia	Echinodermata	Echinoidea	Clypeasteroida	Echinocyamidae
Phaxas pellucidus	2	3	1	2	4	4	Marine Species Identification Portal		depth needs to be confirmed	2	2	140737	exact	accepted	Phaxas pellucidus	140737	Phaxas pellucidus	Animalia	Mollusca	Bivalvia	Adapedonta	Pharidae
Theodoxus fluviatilis	1	1	0	0	0	Epifauna	Marine Species Identification Portal			1	1	153558	exact	accepted	Theodoxus fluviatilis	153558	Theodoxus fluviatilis	Animalia	Mollusca	Gastropoda	Cycloneritimorpha	Neritidae	Brackish water snail, foraging by night on plants and detritus. (http://species-identification.org/species.php?species_group=mollusca&id=977&menuentry=soorten). Living on hard substrates
Nicomache minor	2	3	2	2	1	1	Shcherbakova et al. 2017		depth needs to be confirmed	1	3	130313	exact	alternate representation	Nicomache minor	334212	Nicomache (Nicomache) minor	Animalia	Annelida	Polychaeta		Maldanidae
Crassicorophium crassicorne	2	2	0	0	0	Epifauna	Handbook of the Marine Fauna of North-West Europe	Zettler & Zettler (2019)		4	2	397383	exact	accepted	Crassicorophium crassicorne	397383	Crassicorophium crassicorne	Animalia	Arthropoda	Malacostraca	Amphipoda	Corophiidae
Gammarus zaddachi	2	2	0	0	0	Epifauna	Marine Species Identification Portal			2	1	102299	exact	accepted	Gammarus zaddachi	102299	Gammarus zaddachi	Animalia	Arthropoda	Malacostraca	Amphipoda	Gammaridae	Scored to M2R1 based on expert judgment. Species is epibenthic. It is rather complex to interpret and fit the species into the available apriory defined scores/categories for Mobility: species is rather free moving, but NOT via burrow system, and only in very limited number of cases through sediment. http://www.io-warnemuende.de/tl_files/bio/ag-benthische-organismen/pdf/Steckbrief%20Gammarus%20sa…
Chaetozone setosa	2	2	1	2	10	10	Hily, 1987	eigene	evtl. SDF	2	2	129955	exact	accepted	Chaetozone setosa	129955	Chaetozone setosa	Animalia	Annelida	Polychaeta	Terebellida	Cirratulidae
Ampharete acutifrons	2	2	2	2	5	5	Hartmann-Schröder, 1996		*Ampharete sp.	1	3	129775	exact	accepted	Ampharete acutifrons	129775	Ampharete acutifrons	Animalia	Annelida	Polychaeta	Terebellida	Ampharetidae
Platynereis dumerilii	1	1	2	2	0	Epifauna	Bedford & Moore, 1985		living in tubes attached to algae	3	1	130417	exact	accepted	Platynereis dumerilii	130417	Platynereis dumerilii	Animalia	Annelida	Polychaeta	Phyllodocida	Nereididae	Platynereis dumerilii changes lifestyle during life history: planktonic-errant-tubicolous-pelagic is a deposit feeder. Once sexual maturity, the worm will leave its silk tube and swim into the pelagic zone http://thenode.biologists.com/a-day-in-the-life-of-a-platynereis-dumerilii-lab/lablife/ It inhabit not well ventilated silky tubes, tubes under rocks (Nkwoji, 2012: http://www.textroad.com/pdf/…
Cheirocratus sundevalli	2	2	1	2	3	3	Jones, 2009	Zettler & Zettler (2019)		3	2	102798	exact	accepted	Cheirocratus sundevalli	102798	Cheirocratus sundevalli	Animalia	Arthropoda	Malacostraca	Amphipoda	Cheirocratidae
Retusa truncatula	1	1	1	2	2	2	Morys et al., 2016, 2017			3	2	141138	exact	accepted	Retusa truncatula	141138	Retusa truncatula	Animalia	Mollusca	Gastropoda	Cephalaspidea	Retusidae
Ophelia limacina	2	2	1	2	10	10	MarLIN	eigene		3	4	130494	exact	accepted	Ophelia limacina	130494	Ophelia limacina	Animalia	Annelida	Polychaeta		Opheliidae
Bittium reticulatum	1	1	0	0	0	Epifauna	Fernandez et al. 1988			4	2	139054	exact	accepted	Bittium reticulatum	139054	Bittium reticulatum	Animalia	Mollusca	Gastropoda	[unassigned] Caenogastropoda	Cerithiidae
Nereis pelagica	2	4	3	4	15	15	Clark, 1959		depth needs to be confirmed	2	1	130404	exact	accepted	Nereis pelagica	130404	Nereis pelagica	Animalia	Annelida	Polychaeta	Phyllodocida	Nereididae	Lives often in a tube or loosely fixed on plants. The tube is rarely left. For food intake, it creeps with the body front out of the tube (Hartmann-Schröder, 1996). Rare in the study area
Pholoe assimilis	1	1	0	0	0	Epifauna	Petersen, 1998	Rasmussen (1973)	BTi needs to be confirmed	2	2	130598	exact	accepted	Pholoe assimilis	130598	Pholoe assimilis	Animalia	Annelida	Polychaeta	Phyllodocida	Pholoidae
Littorina littorea	1	1	0	0	0	Epifauna	BIOTIC			3	2	140262	exact	accepted	Littorina littorea	140262	Littorina littorea	Animalia	Mollusca	Gastropoda	Littorinimorpha	Littorinidae	Hayward & Ryland 1996, same as for Peringia ulvae
Tharyx killariensis	2	2	1	2	10	10	polytraits, Blake & Göransson, 2105	eigene	based on genus, BTi needs to be confirmed	2	2	152269	exact	accepted	Tharyx killariensis	152269	Tharyx killariensis	Animalia	Annelida	Polychaeta	Terebellida	Cirratulidae
Monocorophium insidiosum	2	4	0	0	0	Epifauna	Prato&Bioandolino, 2006	Zettler & Zettler (2019)		4	2	148592	exact	accepted	Monocorophium insidiosum	148592	Monocorophium insidiosum	Animalia	Arthropoda	Malacostraca	Amphipoda	Corophiidae
Protomedeia fasciata	2	2	0	0	0	Epifauna	Meyers&Lowry, 2003	Zettler & Zettler (2019)	based on Corophiidae, needs to be confirmed	1	1	102443	exact	accepted	Protomedeia fasciata	102443	Protomedeia fasciata	Animalia	Arthropoda	Malacostraca	Amphipoda	Corophiidae	Epibenthic, not relevant for sediment reworking
Melita palmata	2	2	0	0	0	Epifauna	Szaniawska; Baltic Crustaceans			2	2	102843	exact	accepted	Melita palmata	102843	Melita palmata	Animalia	Arthropoda	Malacostraca	Amphipoda	Melitidae
Aricidea minuta	5	5	1	2	7	7	Morys et al., 2016, 2017			3	2	130564	exact	alternate representation	Aricidea minuta	730747	Aricidea (Aricidea) minuta	Animalia	Annelida	Polychaeta		Paraonidae
Ophelia rathkei	2	2	1	2	10	10	Polytrait, Rouse & Pleijel, 2001	eigene		3	4	130496	exact	accepted	Ophelia rathkei	130496	Ophelia rathkei	Animalia	Annelida	Polychaeta		Opheliidae
Oligochaeta	2	2	1	2	10	10		eigene		3	4	2036	exact	accepted	Oligochaeta	2036	Oligochaeta	Animalia	Annelida	Clitellata
Potamopyrgus antipodarum	1	1	0	0	0	Epifauna	Marine Species Identification Portal			2	2	147123	exact	accepted	Potamopyrgus antipodarum	147123	Potamopyrgus antipodarum	Animalia	Mollusca	Gastropoda	Littorinimorpha	Tateidae	nocturnal grazer, feeding on plant and animal detritus, epiphytic and periphytic algae, sediments and diatoms; occurs amongst macrophytes and prefers littoral zones in lakes or slow streams with silt and organic matter substrates, but tolerates high flow environments where it can burrow into the sediment (Collier et al. 1998, Death et al. 2003, Holomuzki and Biggs 1999, Holomuzki and Biggs 2000, …
Laeospira corallinae	3	3	2	2	0	Epifauna	Riisgard et al. 2000		based on genus Spirorbis	1	1	333735	exact	accepted	Laeospira corallinae	333735	Laeospira corallinae	Animalia	Annelida	Polychaeta	Sabellida	Serpulidae	Suspension feeder attached to Corallinaa red seaweed, species is sessile, therefore was scoreed to M1R1 due to subjective interpretation of scores. Very rare in the study area (George, 1974, http://www.lundy.org.uk/download/ar25/LFS_Annual_Report_Vol_25_Part_20.pdf)
Paraonis fulgens	5	5	3	4	10	10	Gaston et al. 1992, D'Andrea et al., 2004			3	2	146932	exact	accepted	Paraonis fulgens	146932	Paraonis fulgens	Animalia	Annelida	Polychaeta		Paraonidae
Bathyporeia guilliamsoniana	2	2	1	2	5	5	Watkin, 2009; d'Udekem d'Acoz, 2004			3	2	103060	exact	accepted	Bathyporeia guilliamsoniana	103060	Bathyporeia guilliamsoniana	Animalia	Arthropoda	Malacostraca	Amphipoda	Bathyporeiidae
Levinsenia gracilis	2	2	1	2	10	10	Holte, 1998; Rouse & Pleijel, 2001	eigene	BTi needs to be confirmed	3	2	130578	exact	accepted	Levinsenia gracilis	130578	Levinsenia gracilis	Animalia	Annelida	Polychaeta		Paraonidae
Haustorius arenarius	4	4	1	2	5	5	Jones, 2009; Dennell 1932	Zettler & Zettler (2019)		3	2		ambiguous
Streptosyllis websteri	1	1	0	0	0	Epifauna	Brito; 2000	Rasmussen (1973)	Fti and Bti need to be confirmed...omnivores? Crawler (Queiros)	3	2	131402	exact	accepted	Streptosyllis websteri	131402	Streptosyllis websteri	Animalia	Annelida	Polychaeta	Phyllodocida	Syllidae
Pusillina inconspicua	1	1	0	0	0	Epifauna	Marine Species Identification Portal			3	1	141334	exact	accepted	Pusillina inconspicua	141334	Pusillina inconspicua	Animalia	Mollusca	Gastropoda	Littorinimorpha	Rissoidae	Compared to other Rissoidae from Queirós et al 2013 downscored to R1. " common sublittorally on algae and shell gravel " (http://species-identification.org/species.php?species_group=mollusca&id=918)
Apherusa bispinosa	2	2	0	0	0	Epifauna		Zettler & Zettler (2019)		3	2	102160	exact	accepted	Apherusa bispinosa	102160	Apherusa bispinosa	Animalia	Arthropoda	Malacostraca	Amphipoda	Calliopiidae
Polydora cornuta	2	4	2	2	7	7	Morys et al., 2016, 2017		* Polydora sp.	1	3	131143	exact	accepted	Polydora cornuta	131143	Polydora cornuta	Animalia	Annelida	Polychaeta	Spionida	Spionidae
Enchytraeidae	2	2	1	2	10	10		eigene		3	4	2038	exact	accepted	Enchytraeidae	2038	Enchytraeidae	Animalia	Annelida	Clitellata	Enchytraeida	Enchytraeidae
Polydora ciliata	2	4	2	2	7	7	Morys et al., 2016, 2017		* Polydora sp.	1	3	131141	exact	accepted	Polydora ciliata	131141	Polydora ciliata	Animalia	Annelida	Polychaeta	Spionida	Spionidae
Megamphopus cornutus	0	0	0	0	0	Epifauna	Jones, 2009	Zettler & Zettler (2019)		3	2	102377	exact	accepted	Megamphopus cornutus	102377	Megamphopus cornutus	Animalia	Arthropoda	Malacostraca	Amphipoda	Photidae
Tanaissus lilljeborgi	4	4	1	2	1	1	Marine Species Identification Portal			2	2	136486	exact	accepted	Tanaissus lilljeborgi	136486	Tanaissus lilljeborgi	Animalia	Arthropoda	Malacostraca	Tanaidacea	Tanaissuidae
Parexogone hebes	2	2	0	0	0	Epifauna	Polytraits		based on genus Exogone, Crawler needs to be confirmed	3	4	757970	exact	accepted	Parexogone hebes	757970	Parexogone hebes	Animalia	Annelida	Polychaeta	Phyllodocida	Syllidae
Fabricia stellaris	4	4	2	2	1	1	Marine Species Identification Portal; Polytraits			1	2	130913	exact	accepted	Fabricia stellaris	130913	Fabricia stellaris	Animalia	Annelida	Polychaeta	Sabellida	Fabriciidae	surface tube builder, filter feeder, M1R2? (Hartmann-Schröder, G., 1996. Annelida, Borstenwürmer, Polychaeta. Tierwelt Deutschlands, 58: 1-648; Kirkegaard, J.B., 1992. Havbørsteorme I. Danmarks Fauna, 83; Kropp et al., 2002 http://www.mwra.state.ma.us/harbor/enquad/pdf/2002-19.pdf)
Abra nitida										2	2	141435	exact	accepted	Abra nitida	141435	Abra nitida	Animalia	Mollusca	Bivalvia	Cardiida	Semelidae
Abra prismatica										2	2	141436	exact	accepted	Abra prismatica	141436	Abra prismatica	Animalia	Mollusca	Bivalvia	Cardiida	Semelidae
Acanthocardia echinata										2	2	138992	exact	accepted	Acanthocardia echinata	138992	Acanthocardia echinata	Animalia	Mollusca	Bivalvia	Cardiida	Cardiidae
Acanthodoris pilosa										1	1	140627	exact	accepted	Acanthodoris pilosa	140627	Acanthodoris pilosa	Animalia	Mollusca	Gastropoda	Nudibranchia	Onchidorididae
Actinia equina										1	1	100803	exact	accepted	Actinia equina	100803	Actinia equina	Animalia	Cnidaria	Anthozoa	Actiniaria	Actiniidae
Akera bullata										1	1	138734	exact	accepted	Akera bullata	138734	Akera bullata	Animalia	Mollusca	Gastropoda	Anaspidea	Akeridae	In and on soft fine mud, in sheltered bays formerly favoured by Zostera. http://species-identification.org/species.php?species_group=mollusca&id=532&menuentry=soorten, in the study area observed with epibenthic lifestyle
Alkmaria romijni										2	3	129769	exact	accepted	Alkmaria romijni	129769	Alkmaria romijni	Animalia	Annelida	Polychaeta	Terebellida	Ampharetidae
Alvania sp.										3	2	138439	exact	accepted	Alvania	138439	Alvania	Animalia	Mollusca	Gastropoda	Littorinimorpha	Rissoidae
Ampelisca brevicornis										1	2	101891	exact	accepted	Ampelisca brevicornis	101891	Ampelisca brevicornis	Animalia	Arthropoda	Malacostraca	Amphipoda	Ampeliscidae
Ampelisca macrocephala										1	2	101908	exact	accepted	Ampelisca macrocephala	101908	Ampelisca macrocephala	Animalia	Arthropoda	Malacostraca	Amphipoda	Ampeliscidae
Ampelisca tenuicornis										1	2	101930	exact	accepted	Ampelisca tenuicornis	101930	Ampelisca tenuicornis	Animalia	Arthropoda	Malacostraca	Amphipoda	Ampeliscidae
Ampharete finmarchica										1	3	129778	exact	accepted	Ampharete finmarchica	129778	Ampharete finmarchica	Animalia	Annelida	Polychaeta	Terebellida	Ampharetidae
Ampharete sp.										1	3	129155	exact	accepted	Ampharete	129155	Ampharete	Animalia	Annelida	Polychaeta	Terebellida	Ampharetidae
Amphibalanus improvisus										1	1	421139	exact	accepted	Amphibalanus improvisus	421139	Amphibalanus improvisus	Animalia	Arthropoda		Sessilia	Balanidae	Epibenthic, not relevant for sediment reworking
Amphicteis midas										2	3	129785	exact	accepted	Amphicteis midas	129785	Amphicteis midas	Animalia	Annelida	Polychaeta	Terebellida	Ampharetidae
Amphictene auricoma										1	3	152448	exact	accepted	Amphictene auricoma	152448	Amphictene auricoma	Animalia	Annelida	Polychaeta	Terebellida	Pectinariidae
Amphitrite cirrata										1	3	131474	exact	accepted	Amphitrite cirrata	131474	Amphitrite cirrata	Animalia	Annelida	Polychaeta	Terebellida	Terebellidae
Amphiura filiformis										3	4	125080	exact	accepted	Amphiura filiformis	125080	Amphiura filiformis	Animalia	Echinodermata	Ophiuroidea	Ophiurida	Amphiuridae
Ampithoe rubricata										1	1	102002	exact	accepted	Ampithoe rubricata	102002	Ampithoe rubricata	Animalia	Arthropoda	Malacostraca	Amphipoda	Ampithoidae
Ancula gibbosa										1	1	140029	exact	accepted	Ancula gibbosa	140029	Ancula gibbosa	Animalia	Mollusca	Gastropoda	Nudibranchia	Goniodorididae	Epibenthic, not relevant for sediment reworking
Anthozoa										2	2	1292	exact	accepted	Anthozoa	1292	Anthozoa	Animalia	Cnidaria	Anthozoa			Averaged for the class, corresponds to Queirós et al. (2013)
Aonides paucibranchiata										2	3	131107	exact	accepted	Aonides paucibranchiata	131107	Aonides paucibranchiata	Animalia	Annelida	Polychaeta	Spionida	Spionidae
Aphelochaeta multibranchis										2	2	152234	exact	accepted	Aphelochaeta multibranchis	152234	Aphelochaeta multibranchis	Animalia	Annelida	Polychaeta	Terebellida	Cirratulidae
Apherusa ovalipes										3	2	102172	exact	accepted	Apherusa ovalipes	102172	Apherusa ovalipes	Animalia	Arthropoda	Malacostraca	Amphipoda	Calliopiidae
Aphrodita aculeata										3	4	129840	exact	accepted	Aphrodita aculeata	129840	Aphrodita aculeata	Animalia	Annelida	Polychaeta	Phyllodocida	Aphroditidae
Aporrhais pespelecani										3	2	138760	exact	accepted	Aporrhais pespelecani	138760	Aporrhais pespelecani	Animalia	Mollusca	Gastropoda	Littorinimorpha	Aporrhaidae
Argissa hamatipes										3	2	102064	exact	accepted	Argissa hamatipes	102064	Argissa hamatipes	Animalia	Arthropoda	Malacostraca	Amphipoda	Argissidae
Aricidea cerrutii										3	2	525497	exact_subgenus	accepted	Aricidea (Acmira) cerrutii	525497	Aricidea (Acmira) cerrutii	Animalia	Annelida	Polychaeta		Paraonidae
Ascidiella scabra										1	1	103719	exact	accepted	Ascidiella scabra	103719	Ascidiella scabra	Animalia	Chordata	Ascidiacea	Phlebobranchia	Ascidiidae
Athanas nitescens										2	2	107486	exact	accepted	Athanas nitescens	107486	Athanas nitescens	Animalia	Arthropoda	Malacostraca	Decapoda	Alpheidae
Autonoe longipes										3	1	102021	exact	accepted	Autonoe longipes	102021	Autonoe longipes	Animalia	Arthropoda	Malacostraca	Amphipoda	Aoridae
Balanus balanus										1	1	106213	exact	accepted	Balanus balanus	106213	Balanus balanus	Animalia	Arthropoda		Sessilia	Balanidae	Common knowledge, epibenthic, not relevant for sediment reworking
Balanus crenatus										1	1	106215	exact	accepted	Balanus crenatus	106215	Balanus crenatus	Animalia	Arthropoda		Sessilia	Balanidae	Epibenthic, not relevant for sediment reworking
Barnea candida										2	2	140767	exact	accepted	Barnea candida	140767	Barnea candida	Animalia	Mollusca	Bivalvia	Myida	Pholadidae	Burrows into wood, peat and soft rocks on the lower shore and sublittoral (http://www.marlin.ac.uk/species/detail/1744)
Bathyporeia elegans										3	2	103058	exact	accepted	Bathyporeia elegans	103058	Bathyporeia elegans	Animalia	Arthropoda	Malacostraca	Amphipoda	Bathyporeiidae
Bathyporeia pelagica										3	2	103066	exact	accepted	Bathyporeia pelagica	103066	Bathyporeia pelagica	Animalia	Arthropoda	Malacostraca	Amphipoda	Bathyporeiidae
Boreotrophon truncatus										3	2	146733	exact	accepted	Boreotrophon truncatus	146733	Boreotrophon truncatus	Animalia	Mollusca	Gastropoda	Neogastropoda	Muricidae
Brachystomia scalaris										1	1	491633	exact	accepted	Brachystomia scalaris	491633	Brachystomia scalaris	Animalia	Mollusca	Gastropoda		Pyramidellidae
Cadlina laevis										1	1	139134	exact	accepted	Cadlina laevis	139134	Cadlina laevis	Animalia	Mollusca	Gastropoda	Nudibranchia	Cadlinidae	Epibenthic, not relevant for sediment reworking
Calliopaea bellula										2	1	141556	exact	accepted	Calliopaea bellula	141556	Calliopaea bellula	Animalia	Mollusca	Gastropoda	Sacoglossa	Limapontiidae	Sea slug scored as M2R1 interpreted as limited movement and epibenthic lifestyle http://species-identification.org/species.php?species_group=mollusca&id=587
Calliopius laeviusculus										3	2	102178	exact	accepted	Calliopius laeviusculus	102178	Calliopius laeviusculus	Animalia	Arthropoda	Malacostraca	Amphipoda	Calliopiidae
Callipallene brevirostris										1	1	134643	exact	accepted	Callipallene brevirostris	134643	Callipallene brevirostris	Animalia	Arthropoda	Pycnogonida	Pantopoda	Callipallenidae
Caprella linearis										2	2	101839	exact	accepted	Caprella linearis	101839	Caprella linearis	Animalia	Arthropoda	Malacostraca	Amphipoda	Caprellidae
Caprella septentrionalis										2	2	101851	exact	accepted	Caprella septentrionalis	101851	Caprella septentrionalis	Animalia	Arthropoda	Malacostraca	Amphipoda	Caprellidae
Caulleriella sp.										2	2	129241	exact	accepted	Caulleriella	129241	Caulleriella	Animalia	Annelida	Polychaeta	Terebellida	Cirratulidae
Cephalothrix sp.										3	4	122379	exact	accepted	Cephalothrix	122379	Cephalothrix	Animalia	Nemertea	Palaeonemertea		Cephalothricidae
Chaetoderma nitidulum										2	2	139106	exact	accepted	Chaetoderma nitidulum	139106	Chaetoderma nitidulum	Animalia	Mollusca	Caudofoveata	Chaetodermatida	Chaetodermatidae
Chaetogaster										3	4	137356	exact	accepted	Chaetogaster	137356	Chaetogaster	Animalia	Annelida	Clitellata	Haplotaxida	Tubificidae
Chaetozone caputesocis										2	2	129951	exact	accepted	Chaetozone caputesocis	129951	Chaetozone caputesocis	Animalia	Annelida	Polychaeta	Terebellida	Cirratulidae
Chamelea gallina										2	2	141907	exact	accepted	Chamelea gallina	141907	Chamelea gallina	Animalia	Mollusca	Bivalvia	Venerida	Veneridae
Chironomidae								10-15 cm (Baranov, 2017)		2	3	118100	exact	accepted	Chironomidae	118100	Chironomidae	Animalia	Arthropoda	Insecta	Diptera	Chironomidae	Common knowledge, subjective scoring averaged for the entire Family: some insect larvae construct and irrigate burrows up to 10 cm beneath the sediment-water interface, some are tube-building (Matisoff and Wang, 2000).
Ciona intestinalis										1	1	103732	exact	accepted	Ciona intestinalis	103732	Ciona intestinalis	Animalia	Chordata	Ascidiacea	Phlebobranchia	Cionidae	Epibenthic, not relevant for sediment reworking
Cirratulus sp.										2	2	129243	exact	accepted	Cirratulus	129243	Cirratulus	Animalia	Annelida	Polychaeta	Terebellida	Cirratulidae
Clitellio arenarius										3	4	137553	exact	accepted	Clitellio arenarius	137553	Clitellio arenarius	Animalia	Annelida	Clitellata	Haplotaxida	Tubificidae
Cochlodesma praetenue										2	3	181373	exact	accepted	Cochlodesma praetenue	181373	Cochlodesma praetenue	Animalia	Mollusca	Bivalvia		Periplomatidae
Coleoptera										1	1	118085	exact	accepted	Coleoptera	118085	Coleoptera	Animalia	Arthropoda	Insecta	Coleoptera		#N/A
Crenella decussata										3	2	140440	exact	accepted	Crenella decussata	140440	Crenella decussata	Animalia	Mollusca	Bivalvia	Mytilida	Mytilidae
Cyathura carinata										2	3	118474	exact	accepted	Cyathura carinata	118474	Cyathura carinata	Animalia	Arthropoda	Malacostraca	Isopoda	Anthuridae	R3 based on Olafsson EB, Persson LE (1986) Distribution, life-cycle and demography in a brackish water population of the isopod Cyathura-Carinata (Kroyer) (Crustacea). Est Coast Shelf Sci 23:673–687
Dexamine spinosa										3	2	102135	exact	accepted	Dexamine spinosa	102135	Dexamine spinosa	Animalia	Arthropoda	Malacostraca	Amphipoda	Dexaminidae
Diaphana minuta										3	2	139557	exact	accepted	Diaphana minuta	139557	Diaphana minuta	Animalia	Mollusca	Gastropoda	Cephalaspidea	Diaphanidae
Dipolydora caulleryi										1	3	131116	exact	accepted	Dipolydora caulleryi	131116	Dipolydora caulleryi	Animalia	Annelida	Polychaeta	Spionida	Spionidae	tax Closest species
Dipolydora coeca										1	3	131117	exact	accepted	Dipolydora coeca	131117	Dipolydora coeca	Animalia	Annelida	Polychaeta	Spionida	Spionidae
Diptera										2	3	118088	exact	accepted	Diptera	118088	Diptera	Animalia	Arthropoda	Insecta	Diptera		#N/A
Dodecaceria concharum										2	2	129967	exact	accepted	Dodecaceria concharum	129967	Dodecaceria concharum	Animalia	Annelida	Polychaeta	Terebellida	Cirratulidae
Dosinia exoleta										2	2	141911	exact	accepted	Dosinia exoleta	141911	Dosinia exoleta	Animalia	Mollusca	Bivalvia	Venerida	Veneridae
Doto coronata										1	1	139631	exact	accepted	Doto coronata	139631	Doto coronata	Animalia	Mollusca	Gastropoda	Nudibranchia	Dotidae	Epibenthic, not relevant for sediment reworking
Dulichia falcata										1	1	103031	exact	accepted	Dulichia falcata	103031	Dulichia falcata	Animalia	Arthropoda	Malacostraca	Amphipoda	Dulichiidae	Epibenthic, not relevant for sediment reworking, usually found living on algae, hydroids, bryozoans or other organisms (http://species-identification.org/species.php?species_group=crustacea&id=446)
Dyopedos monacantha										1	1	103042	exact	accepted	Dyopedos monacantha	103042	Dyopedos monacantha	Animalia	Arthropoda	Malacostraca	Amphipoda	Dulichiidae
Dyopedos porrectus										1	1	103044	exact	accepted	Dyopedos porrectus	103044	Dyopedos porrectus	Animalia	Arthropoda	Malacostraca	Amphipoda	Dulichiidae
Ebala nitidissima										2	2	139664	exact	accepted	Ebala nitidissima	139664	Ebala nitidissima	Animalia	Mollusca	Gastropoda		Murchisonellidae	Small sea snail, may occasionally occur amongst algae at LWST but are commoner on muddy, sandy, or shelly bottoms 5-50 m deep (http://species-identification.org/species.php?species_group=mollusca&id=665)
Echinocardium cordatum										3	4	124392	exact	accepted	Echinocardium cordatum	124392	Echinocardium cordatum	Animalia	Echinodermata	Echinoidea	Spatangoida	Loveniidae
Ecrobia ventrosa										3	2	238104	exact	accepted	Ecrobia ventrosa	238104	Ecrobia ventrosa	Animalia	Mollusca	Gastropoda	Littorinimorpha	Hydrobiidae
Edwardsia sp.										2	2		ambiguous
Ekmania barthii										3	3	124681	exact	accepted	Ekmania barthii	124681	Ekmania barthii	Animalia	Echinodermata	Holothuroidea	Dendrochirotida	Cucumariidae	In this study was scored to M3R3 based on rather large size and feeding habitat also in sediment: "Sie lebt auf Hart- und Weichböden und ernährt sich von abgestorbenem Material auf dem oder im Sediment" (http://www.undine-baltic.eu/species/index.php?lang=de&id=58), though other Cucumariidae in In Queirós et al. (2013) were scored to M3R2
Elophila nymphaeata										1	1												#N/A
Elysia viridis										2	1	139686	exact	accepted	Elysia viridis	139686	Elysia viridis	Animalia	Mollusca	Gastropoda	Sacoglossa	Plakobranchidae	#N/A
Enipo kinbergi										3	4	130738	exact	accepted	Enipo kinbergi	130738	Enipo kinbergi	Animalia	Annelida	Polychaeta	Phyllodocida	Polynoidae
Ericthonius difformis										1	1		ambiguous										Scored as Ericthonius punctatus, that in Queirós et al. (2013) scored to M1R2 Here M1R1 as epibenthic, not relevant for sediment reworking: Tubes of this species were usually built on the more exposed haptera of kelp holdfasts, or on the stipe (Dixon and Moore, 1997).
Ericthonius punctatus										1	1	102408	exact	accepted	Ericthonius punctatus	102408	Ericthonius punctatus	Animalia	Arthropoda	Malacostraca	Amphipoda	Ischyroceridae	In Queirós et al. (2013) scored to M1R2 Here M1R1 as epibenthic, not relevant for sediment reworking: Tubes of this species were usually built on the more exposed haptera of kelp holdfasts, or on the stipe (Dixon and Moore, 1997).
Erinaceusyllis erinaceus										3	2	195953	exact	accepted	Erinaceusyllis erinaceus	195953	Erinaceusyllis erinaceus	Animalia	Annelida	Polychaeta	Phyllodocida	Syllidae
Eteone barbata										3	4	231870	exact	accepted	Eteone barbata	231870	Eteone barbata	Animalia	Annelida	Polychaeta	Phyllodocida	Phyllodocidae
Eteone flava										3	4	130613	exact	accepted	Eteone flava	130613	Eteone flava	Animalia	Annelida	Polychaeta	Phyllodocida	Phyllodocidae
Eteone longa										3	4	130616	exact	accepted	Eteone longa	130616	Eteone longa	Animalia	Annelida	Polychaeta	Phyllodocida	Phyllodocidae
Euchone papillosa										1	3	130906	exact	accepted	Euchone papillosa	130906	Euchone papillosa	Animalia	Annelida	Polychaeta	Sabellida	Sabellidae	R3 based on Riisgard, HU.; Gremare, A.; Amouroux, JM.; Charles, F.; Vetion, G.; Rosenberg, R.; Nielsen, C., 2002: Comparative study of water-processing in two ciliary filter-feeding polychaetes Ditrupa arietina and Euchone papillosa from two different habitats. Marine Ecology Progress Series. March 20; 229: 113-126: The sabellid Euchone papillosa is found on muddy bottoms at depths between 15 and…
Eudorella truncatula										3	2	110535	exact	accepted	Eudorella truncatula	110535	Eudorella truncatula	Animalia	Arthropoda	Malacostraca	Cumacea	Leuconidae
Eudorellopsis deformis										3	2	110536	exact	accepted	Eudorellopsis deformis	110536	Eudorellopsis deformis	Animalia	Arthropoda	Malacostraca	Cumacea	Leuconidae
Eulalia bilineata										4	1	130624	exact	accepted	Eulalia bilineata	130624	Eulalia bilineata	Animalia	Annelida	Polychaeta	Phyllodocida	Phyllodocidae	Recorded among epifauna on rocky shore, silt and sand. Hartmann-Schröder, G., 1996. Annelida, Borstenwürmer, Polychaeta. Tierwelt Deutschlands, 58: 1-648. (in Queiros et al. (2013) for all Eulalia M3R4)
Eulalia viridis										4	1	130639	exact	accepted	Eulalia viridis	130639	Eulalia viridis	Animalia	Annelida	Polychaeta	Phyllodocida	Phyllodocidae
Eulimella acicula										2	2	140942	exact	accepted	Eulimella acicula	140942	Eulimella acicula	Animalia	Mollusca	Gastropoda		Pyramidellidae
Eumida sanguinea										3	4	130644	exact	accepted	Eumida sanguinea	130644	Eumida sanguinea	Animalia	Annelida	Polychaeta	Phyllodocida	Phyllodocidae
Eurydice pulchra										3	2	118852	exact	accepted	Eurydice pulchra	118852	Eurydice pulchra	Animalia	Arthropoda	Malacostraca	Isopoda	Cirolanidae
Euspira nitida										3	2	151894	exact	accepted	Euspira nitida	151894	Euspira nitida	Animalia	Mollusca	Gastropoda	Littorinimorpha	Naticidae
Exogone naidina										3	4	327985	exact	accepted	Exogone naidina	327985	Exogone naidina	Animalia	Annelida	Polychaeta	Phyllodocida	Syllidae
Fabriciola baltica										1	3	130915	exact	accepted	Fabriciola baltica	130915	Fabriciola baltica	Animalia	Annelida	Polychaeta	Sabellida	Fabriciidae	Tube: Very loosely build of sand. (Hartmann-Schröder, G., 1996; Kirkegaard, J.B., 1992. Havbørsteorme I. Danmarks Fauna, 83; http://species-identification.org/species.php?species_group=macrobenthos_polychaeta&id=572)
Facelina bostoniensis										2	1	139908	exact	accepted	Facelina bostoniensis	139908	Facelina bostoniensis	Animalia	Mollusca	Gastropoda	Nudibranchia	Facelinidae	Sea slug commonly found in tidepools on the lower shore and amongst hydroids in fast-flowing water as well as in very sheltered muddy areas. Facelina bostoniensis feeds on a variety of hydroids and may attack and eat other aeolid nudibranchs (Rudman, 1999). Closest taxon in Queiros et al. (2013), Cuthona, is also scored to M2R1.
Flabelligera affinis										1	1	130103	exact	accepted	Flabelligera affinis	130103	Flabelligera affinis	Animalia	Annelida	Polychaeta	Terebellida	Flabelligeridae	living mainly on epipebnthic structures like phytal
Galathowenia oculata										1	2	146950	exact	accepted	Galathowenia oculata	146950	Galathowenia oculata	Animalia	Annelida	Polychaeta	Sabellida	Oweniidae
Gammarellus homari										1	1	102253	exact	accepted	Gammarellus homari	102253	Gammarellus homari	Animalia	Arthropoda	Malacostraca	Amphipoda	Gammarellidae	Epibenthic, not relevant for sediment reworking
Gammaropsis maculata										2	2	102364	exact	accepted	Gammaropsis maculata	102364	Gammaropsis maculata	Animalia	Arthropoda	Malacostraca	Amphipoda	Photidae
Gammaropsis sp.										2	2	101558	exact	accepted	Gammaropsis	101558	Gammaropsis	Animalia	Arthropoda	Malacostraca	Amphipoda	Photidae
Gammarus locusta										2	1	102281	exact	accepted	Gammarus locusta	102281	Gammarus locusta	Animalia	Arthropoda	Malacostraca	Amphipoda	Gammaridae	Scored to M2R1 based on expert judgment. Species is epibenthic. It is rather complex to interpret and fit the species into the available apriory defined scores/categories for Mobility: species is rather free moving, but NOT via burrow system, and only in very limited number of cases through sediment.
Gammarus tigrinus										2	1	102296	exact	accepted	Gammarus tigrinus	102296	Gammarus tigrinus	Animalia	Arthropoda	Malacostraca	Amphipoda	Gammaridae	Scored to M2R1 based on expert judgment. Species is epibenthic. It is rather complex to interpret and fit the species into the available apriory defined scores/categories for Mobility: species is rather free moving, but NOT via burrow system, and only in very limited number of cases through sediment.
Gattyana cirrhosa										3	4	130749	exact	accepted	Gattyana cirrhosa	130749	Gattyana cirrhosa	Animalia	Annelida	Polychaeta	Phyllodocida	Polynoidae
Gitana sarsi										3	2	101977	exact	accepted	Gitana sarsi	101977	Gitana sarsi	Animalia	Arthropoda	Malacostraca	Amphipoda	Amphilochidae
Glycera alba										3	4	130116	exact	accepted	Glycera alba	130116	Glycera alba	Animalia	Annelida	Polychaeta	Phyllodocida	Glyceridae
Halacaridae										1	1	1484	exact	accepted	Halacaridae	1484	Halacaridae	Animalia	Arthropoda	Arachnida	Trombidiformes	Halacaridae	Epibenthic, not relevant for sediment reworking
Haliclona oculata										1	1	236327	exact	alternate representation	Haliclona oculata	132833	Haliclona (Haliclona) oculata	Animalia	Porifera	Demospongiae	Haplosclerida	Chalinidae	Epibenthic, not relevant for sediment reworking
Hardametopa nasuta										3	2	103110	exact	accepted	Hardametopa nasuta	103110	Hardametopa nasuta	Animalia	Arthropoda	Malacostraca	Amphipoda	Stenothoidae
Harmothoe impar										3	4	130770	exact	accepted	Harmothoe impar	130770	Harmothoe impar	Animalia	Annelida	Polychaeta	Phyllodocida	Polynoidae
Heterochaeta costata										3	4	137554	exact	unaccepted	Heterochaeta costata	743898	Baltidrilus costatus	Animalia	Annelida	Clitellata	Haplotaxida	Tubificidae	#N/A
Heterotanais oerstedii										1	2	136466	exact	accepted	Heterotanais oerstedii	136466	Heterotanais oerstedii	Animalia	Arthropoda	Malacostraca	Tanaidacea	Leptocheliidae	#N/A
Hiatella arctica										2	1	140103	exact	accepted	Hiatella arctica	140103	Hiatella arctica	Animalia	Mollusca	Bivalvia	Adapedonta	Hiatellidae
Hyala vitrea										3	2	140129	exact	accepted	Hyala vitrea	140129	Hyala vitrea	Animalia	Mollusca	Gastropoda	Littorinimorpha	Iravadiidae
Hydrobia acuta neglecta										3	2	465551	exact	accepted	Hydrobia acuta neglecta	465551	Hydrobia acuta neglecta	Animalia	Mollusca	Gastropoda	Littorinimorpha	Hydrobiidae
Hyperia galba										3	2	103251	exact	accepted	Hyperia galba	103251	Hyperia galba	Animalia	Arthropoda	Malacostraca	Amphipoda	Hyperiidae
Idotea chelipes										1	1	119042	exact	accepted	Idotea chelipes	119042	Idotea chelipes	Animalia	Arthropoda	Malacostraca	Isopoda	Idoteidae
Idotea granulosa										1	1	119044	exact	accepted	Idotea granulosa	119044	Idotea granulosa	Animalia	Arthropoda	Malacostraca	Isopoda	Idoteidae
Ischyrocerus anguipes										1	1	102412	exact	accepted	Ischyrocerus anguipes	102412	Ischyrocerus anguipes	Animalia	Arthropoda	Malacostraca	Amphipoda	Ischyroceridae
Jaera albifrons										1	1	118715	exact	alternate representation	Jaera albifrons	264171	Jaera (Jaera) albifrons	Animalia	Arthropoda	Malacostraca	Isopoda	Janiridae	Epibenthic, not relevant for sediment reworking
Lacuna pallidula										4	1	140168	exact	accepted	Lacuna pallidula	140168	Lacuna pallidula	Animalia	Mollusca	Gastropoda	Littorinimorpha	Littorinidae	Smith 1973
Lacuna parva										4	1	140169	exact	accepted	Lacuna parva	140169	Lacuna parva	Animalia	Mollusca	Gastropoda	Littorinimorpha	Littorinidae	Smith 1973
Lacuna vincta										4	1	140170	exact	accepted	Lacuna vincta	140170	Lacuna vincta	Animalia	Mollusca	Gastropoda	Littorinimorpha	Littorinidae	Smith 1973
Lamprops fasciatus										3	2	110516	exact	accepted	Lamprops fasciatus	110516	Lamprops fasciatus	Animalia	Arthropoda	Malacostraca	Cumacea	Lampropidae
Lanice conchilega										1	3	131495	exact	accepted	Lanice conchilega	131495	Lanice conchilega	Animalia	Annelida	Polychaeta	Terebellida	Terebellidae
Laonome kroyeri										1	2	254745	exact	accepted	Laonome kroyeri	254745	Laonome kroyeri	Animalia	Annelida	Polychaeta	Sabellida	Sabellidae
Lekanesphaera hookeri										3	2	118953	exact	accepted	Lekanesphaera hookeri	118953	Lekanesphaera hookeri	Animalia	Arthropoda	Malacostraca	Isopoda	Sphaeromatidae
Lekanesphaera rugicauda										3	2	118958	exact	accepted	Lekanesphaera rugicauda	118958	Lekanesphaera rugicauda	Animalia	Arthropoda	Malacostraca	Isopoda	Sphaeromatidae
Lepidochitona cinerea										2	1	152774	exact	accepted	Lepidochitona cinerea	152774	Lepidochitona cinerea	Animalia	Mollusca	Polyplacophora	Chitonida	Lepidochitonidae
Lepidonotus squamatus										1	1	130801	exact	accepted	Lepidonotus squamatus	130801	Lepidonotus squamatus	Animalia	Annelida	Polychaeta	Phyllodocida	Polynoidae
Leptocheirus pilosus										4	2		ambiguous
Leucon nasica										3	2	157828	exact	alternate representation	Leucon nasica	110618	Leucon (Leucon) nasica	Animalia	Arthropoda	Malacostraca	Cumacea	Leuconidae
Limapontia capitata										2	1	140229	exact	accepted	Limapontia capitata	140229	Limapontia capitata	Animalia	Mollusca	Gastropoda	Sacoglossa	Limapontiidae	#N/A
Lineus viridis										3	4		ambiguous
Liocarcinus depurator										4	5	107387	exact	accepted	Liocarcinus depurator	107387	Liocarcinus depurator	Animalia	Arthropoda	Malacostraca	Decapoda	Polybiidae
Littorina saxatilis										3	2	140264	exact	accepted	Littorina saxatilis	140264	Littorina saxatilis	Animalia	Mollusca	Gastropoda	Littorinimorpha	Littorinidae	Hayward & Ryland 1996, same as for Peringia ulvae
Maera loveni										3	2	102820	exact	accepted	Maera loveni	102820	Maera loveni	Animalia	Arthropoda	Malacostraca	Amphipoda	Maeridae
Magelona mirabilis										2	2	130271	exact	accepted	Magelona mirabilis	130271	Magelona mirabilis	Animalia	Annelida	Polychaeta	Spionida	Magelonidae
Malacobdella grossa										1	1	122641	exact	accepted	Malacobdella grossa	122641	Malacobdella grossa	Animalia	Nemertea	Enopla	Monostilifera	Malacobdellidae	Commensal , For all Nemertea in Queiros et al. (2013) M3R4
Malacoceros sp.										2	3	129614	exact	accepted	Malacoceros	129614	Malacoceros	Animalia	Annelida	Polychaeta	Spionida	Spionidae
Maldane sarsi										1	3	130305	exact	accepted	Maldane sarsi	130305	Maldane sarsi	Animalia	Annelida	Polychaeta		Maldanidae	lives in tubes, but upscored to M2 as the worm feeds on sediment in a head-down position in its tube and possibly brings in surface material by hoeing with its modified pygidium; it also have been proposed to be keystone species in these environments as a result of their feeding or irrigation (Dufour et al. 2008) activities
Malmgrenia ljungmani										3	4	130815	exact	unaccepted	Malmgreniella ljungmani	152304	Malmgrenia ljungmani	Animalia	Annelida	Polychaeta	Phyllodocida	Polynoidae
Manayunkia aestuarina										1	3	130926	exact	accepted	Manayunkia aestuarina	130926	Manayunkia aestuarina	Animalia	Annelida	Polychaeta	Sabellida	Fabriciidae	Manayunkia aestuarina bind sand and mud particles together to form a tube roughly twice the length of the animal. http://www.marlin.ac.uk/species/detail/1695
Marenzelleria arctia										4	3	333964	exact	accepted	Marenzelleria arctia	333964	Marenzelleria arctia	Animalia	Annelida	Polychaeta	Spionida	Spionidae	Author's own expert judgment; see also ZETTLER, M.L., BOCHERT, R., BICK, A. 1994: Röhrenbau und Vertikalverteilung von Marenzelleria viridis (Polychaeta: Spionidae) in einem inneren Küstengewässer der südlichen Ostsee. Rostocker Meeresbiologische Beiträge 2: 215-225
Medicorophium affine										4	2	423507	exact	accepted	Medicorophium affine	423507	Medicorophium affine	Animalia	Arthropoda	Malacostraca	Amphipoda	Corophiidae
Melinna cristata										1	3	129804	exact	accepted	Melinna cristata	129804	Melinna cristata	Animalia	Annelida	Polychaeta	Terebellida	Ampharetidae
Metopa pusilla										3	2	103132	exact	accepted	Metopa pusilla	103132	Metopa pusilla	Animalia	Arthropoda	Malacostraca	Amphipoda	Stenothoidae
Metridium dianthus										2	1	100982	exact	unaccepted	Metridium senile	158251	Metridium dianthus	Animalia	Cnidaria	Anthozoa	Actiniaria	Metridiidae	Sea anemone: temporary attachment, epibenthic http://www.marlin.ac.uk/biotic/browse.php?sp=4132
Microdeutopus anomalus										1	1	102043	exact	accepted	Microdeutopus anomalus	102043	Microdeutopus anomalus	Animalia	Arthropoda	Malacostraca	Amphipoda	Aoridae
Microdeutopus gryllotalpa										1	1	102048	exact	accepted	Microdeutopus gryllotalpa	102048	Microdeutopus gryllotalpa	Animalia	Arthropoda	Malacostraca	Amphipoda	Aoridae	Epibenthic, not relevant for sediment reworking
Microphthalmus aberrans										3	2	130168	exact	accepted	Microphthalmus aberrans	130168	Microphthalmus aberrans	Animalia	Annelida	Polychaeta	Phyllodocida	Hesionidae
Microphthalmus sczelkowii										3	2	130174	exact	accepted	Microphthalmus sczelkowii	130174	Microphthalmus sczelkowii	Animalia	Annelida	Polychaeta	Phyllodocida	Hesionidae
Microphthalmus sp.										3	2	129313	exact	accepted	Microphthalmus	129313	Microphthalmus	Animalia	Annelida	Polychaeta	Phyllodocida	Hesionidae
Modiolus barbatus										2	2	140464	exact	accepted	Modiolus barbatus	140464	Modiolus barbatus	Animalia	Mollusca	Bivalvia	Mytilida	Mytilidae
Modiolus modiolus										2	2	140467	exact	accepted	Modiolus modiolus	140467	Modiolus modiolus	Animalia	Mollusca	Bivalvia	Mytilida	Mytilidae
Monia patelliformis										2	2	153027	exact	accepted	Monia patelliformis	153027	Monia patelliformis	Animalia	Mollusca	Bivalvia	Pectinida	Anomiidae
Monophorus perversus										1	1	141720	exact	accepted	Monophorus perversus	141720	Monophorus perversus	Animalia	Mollusca	Gastropoda	[unassigned] Caenogastropoda	Triphoridae	epibenthic, not relevant for sediment reworking
Monoporeia affinis										3	2	103077	exact	accepted	Monoporeia affinis	103077	Monoporeia affinis	Animalia	Arthropoda	Malacostraca	Amphipoda	Pontoporeiidae
Monopseudocuma gilsoni										3	2	422916	exact	accepted	Monopseudocuma gilsoni	422916	Monopseudocuma gilsoni	Animalia	Arthropoda	Malacostraca	Cumacea	Pseudocumatidae
Musculus subpictus										1	1	506128	exact	accepted	Musculus subpictus	506128	Musculus subpictus	Animalia	Mollusca	Bivalvia	Mytilida	Mytilidae	scored to M1R1 as not relevant for sediment transport (embedded in the tests of ascidians, but not exclusively, can be found attached by the byssus in kelp holdfasts, crevices and on coarse offshore substrates http://naturalhistory.museumwales.ac.uk/BritishBivalves/Browserecord.php?-recid=100), commensalism in ascidians and sponges
Myrianida prolifera										2	2	238200	exact	accepted	Myrianida prolifera	238200	Myrianida prolifera	Animalia	Annelida	Polychaeta	Phyllodocida	Syllidae
Myrianida sp.										2	2	129659	exact	accepted	Myrianida	129659	Myrianida	Animalia	Annelida	Polychaeta	Phyllodocida	Syllidae
Mysis mixta										1	1	120113	exact	accepted	Mysis mixta	120113	Mysis mixta	Animalia	Arthropoda	Malacostraca	Mysida	Mysidae
Mysis relicta										1	1	120120	exact	accepted	Mysis relicta	120120	Mysis relicta	Animalia	Arthropoda	Malacostraca	Mysida	Mysidae
Mytilopsis leucophaeata										2	2	156887	exact	accepted	Mytilopsis leucophaeata	156887	Mytilopsis leucophaeata	Animalia	Mollusca	Bivalvia	Myida	Dreissenidae
Mytilus edulis										1	1	140480	exact	accepted	Mytilus edulis	140480	Mytilus edulis	Animalia	Mollusca	Bivalvia	Mytilida	Mytilidae
Naidinae										3	4	176043	exact	accepted	Naidinae	176043	Naidinae	Animalia	Annelida	Clitellata	Haplotaxida	Tubificidae
Nais elinguis										1	1	137481	exact	accepted	Nais elinguis	137481	Nais elinguis	Animalia	Annelida	Clitellata	Haplotaxida	Tubificidae	living mainly on epipebnthic structures like phytal
Tritia incrassata										3	2	140503	exact	unaccepted	Nassarius incrassatus	876825	Tritia incrassata	Animalia	Mollusca	Gastropoda	Neogastropoda	Nassariidae
Tritia reticulata										3	2	140513	exact	unaccepted	Nassarius reticulatus	876821	Tritia reticulata	Animalia	Mollusca	Gastropoda	Neogastropoda	Nassariidae
Neomysis integer										1	1	120136	exact	accepted	Neomysis integer	120136	Neomysis integer	Animalia	Arthropoda	Malacostraca	Mysida	Mysidae
Nephtys longosetosa										3	4	130364	exact	accepted	Nephtys longosetosa	130364	Nephtys longosetosa	Animalia	Annelida	Polychaeta	Phyllodocida	Nephtyidae
Nephtys pente										3	4	130352	exact	accepted	Nephtys pente	130352	Nephtys pente	Animalia	Annelida	Polychaeta	Phyllodocida	Nephtyidae
Nicolea zostericola										1	3	131508	exact	accepted	Nicolea zostericola	131508	Nicolea zostericola	Animalia	Annelida	Polychaeta	Terebellida	Terebellidae
Nicomache lumbricalis										1	3	130311	exact	accepted	Nicomache lumbricalis	130311	Nicomache lumbricalis	Animalia	Annelida	Polychaeta		Maldanidae
Nicomache personata										1	3	130314	exact	accepted	Nicomache personata	130314	Nicomache personata	Animalia	Annelida	Polychaeta		Maldanidae
Nicomache sp.										1	3	129357	exact	accepted	Nicomache	129357	Nicomache	Animalia	Annelida	Polychaeta		Maldanidae
Notomastus latericeus										2	3	129898	exact	accepted	Notomastus latericeus	129898	Notomastus latericeus	Animalia	Annelida	Polychaeta		Capitellidae
Nucula nitidosa										3	2	140589	exact	accepted	Nucula nitidosa	140589	Nucula nitidosa	Animalia	Mollusca	Bivalvia	Nuculida	Nuculidae
Nymphon brevirostre										1	1	150520	exact	accepted	Nymphon brevirostre	150520	Nymphon brevirostre	Animalia	Arthropoda	Pycnogonida	Pantopoda	Nymphonidae
Onchidoris muricata										1	1	140640	exact	accepted	Onchidoris muricata	140640	Onchidoris muricata	Animalia	Mollusca	Gastropoda	Nudibranchia	Onchidorididae
Ophelina cylindricaudata										3	4	130503	exact	accepted	Ophelina cylindricaudata	130503	Ophelina cylindricaudata	Animalia	Annelida	Polychaeta		Opheliidae
Ophiura ophiura										2	2	124929	exact	accepted	Ophiura ophiura	124929	Ophiura ophiura	Animalia	Echinodermata	Ophiuroidea	Ophiurida	Ophiuridae
Ophryotrocha gracilis										3	4	130023	exact	accepted	Ophryotrocha gracilis	130023	Ophryotrocha gracilis	Animalia	Annelida	Polychaeta	Eunicida	Dorvilleidae
Owenia fusiformis										1	2	130544	exact	accepted	Owenia fusiformis	130544	Owenia fusiformis	Animalia	Annelida	Polychaeta	Sabellida	Oweniidae
Pagurus bernhardus										4	1	107232	exact	accepted	Pagurus bernhardus	107232	Pagurus bernhardus	Animalia	Arthropoda	Malacostraca	Decapoda	Paguridae
Palaemon adspersus										4	1	107613	exact	accepted	Palaemon adspersus	107613	Palaemon adspersus	Animalia	Arthropoda	Malacostraca	Decapoda	Palaemonidae
Palaemon elegans										4	1	107614	exact	accepted	Palaemon elegans	107614	Palaemon elegans	Animalia	Arthropoda	Malacostraca	Decapoda	Palaemonidae
Palaemon varians										4	1	587704	exact	accepted	Palaemon varians	587704	Palaemon varians	Animalia	Arthropoda	Malacostraca	Decapoda	Palaemonidae
Pandalus montagui										4	1	107651	exact	accepted	Pandalus montagui	107651	Pandalus montagui	Animalia	Arthropoda	Malacostraca	Decapoda	Pandalidae
Paradoneis eliasoni										3	2	130581	exact	accepted	Paradoneis eliasoni	130581	Paradoneis eliasoni	Animalia	Annelida	Polychaeta		Paraonidae
Paradoneis lyra										3	2	130585	exact	accepted	Paradoneis lyra	130585	Paradoneis lyra	Animalia	Annelida	Polychaeta		Paraonidae
Paranais litoralis										1	1	137485	exact	accepted	Paranais litoralis	137485	Paranais litoralis	Animalia	Annelida	Clitellata	Haplotaxida	Tubificidae	living mainly on epipebnthic structures like phytal
Pariambus typicus										2	2	101857	exact	accepted	Pariambus typicus	101857	Pariambus typicus	Animalia	Arthropoda	Malacostraca	Amphipoda	Caprellidae
Parthenina interstincta										2	2	817982	exact	accepted	Parthenina interstincta	817982	Parthenina interstincta	Animalia	Mollusca	Gastropoda		Pyramidellidae
Parvicardium scabrum										2	2	139012	exact	accepted	Parvicardium scabrum	139012	Parvicardium scabrum	Animalia	Mollusca	Bivalvia	Cardiida	Cardiidae
Perioculodes longimanus										3	2	102915	exact	accepted	Perioculodes longimanus	102915	Perioculodes longimanus	Animalia	Arthropoda	Malacostraca	Amphipoda	Oedicerotidae
Petaloproctus borealis										1	3	130319	exact	accepted	Petaloproctus borealis	130319	Petaloproctus borealis	Animalia	Annelida	Polychaeta		Maldanidae
Philine aperta										3	2		ambiguous										An active, sand-dwelling, predatory species; species 'ploughs' through the sediment as it moves, burrower (http://www.marlin.ac.uk/species/detail/1412, http://www.seaslugforum.net/find/513)
Pholoe baltica										2	2	130599	exact	accepted	Pholoe baltica	130599	Pholoe baltica	Animalia	Annelida	Polychaeta	Phyllodocida	Pholoidae
Pholoe inornata										2	2	130601	exact	accepted	Pholoe inornata	130601	Pholoe inornata	Animalia	Annelida	Polychaeta	Phyllodocida	Pholoidae
Phoronis sp.										1	2	128545	exact	accepted	Phoronis	128545	Phoronis	Animalia	Phoronida			Phoronidae
Phtisica marina										2	2	101864	exact	accepted	Phtisica marina	101864	Phtisica marina	Animalia	Arthropoda	Malacostraca	Amphipoda	Caprellidae
Phyllodoce citrina										3	4	130666	exact	accepted	Phyllodoce citrina	130666	Phyllodoce citrina	Animalia	Annelida	Polychaeta	Phyllodocida	Phyllodocidae
Phyllodoce groenlandica										3	4	334506	exact	accepted	Phyllodoce groenlandica	334506	Phyllodoce groenlandica	Animalia	Annelida	Polychaeta	Phyllodocida	Phyllodocidae
Phyllodoce maculata										3	4		ambiguous
Piscicola sp.										1	1	116941	exact	accepted	Piscicola	116941	Piscicola	Animalia	Annelida	Clitellata	Rhynchobdellida	Piscicolidae	ectoparasites
Pisione remota										3	4	130707	exact	accepted	Pisione remota	130707	Pisione remota	Animalia	Annelida	Polychaeta	Phyllodocida	Sigalionidae
Platorchestia platensis										2	1	103217	exact	accepted	Platorchestia platensis	103217	Platorchestia platensis	Animalia	Arthropoda	Malacostraca	Amphipoda	Talitridae	#N/A
Pleurogonium rubicundum										1	1	118801	exact	accepted	Pleurogonium rubicundum	118801	Pleurogonium rubicundum	Animalia	Arthropoda	Malacostraca	Isopoda	Paramunnidae	In the study area not relevant for sediment reworking. The species lives mainly in photic zone but in rather deep waters. It needs macrophytes or e.g. hydrozoans or bryozoans to attach itself. It may occur also in aphotic zone if there is suitable substrate for it. http://www.helcom.fi/Red%20List%20Species%20Information%20Sheet/HELCOM%20Red%20List%20Pleurogonium%20rubicundum.pdf
Podarkeopsis helgolandicus										3	4	130197	exact	accepted	Podarkeopsis helgolandicus	130197	Podarkeopsis helgolandicus	Animalia	Annelida	Polychaeta	Phyllodocida	Hesionidae
Poecilochaetus serpens										2	2	130711	exact	accepted	Poecilochaetus serpens	130711	Poecilochaetus serpens	Animalia	Annelida	Polychaeta	Spionida	Poecilochaetidae
Polygordius lacteus										2	2	130714	exact	accepted	Polygordius lacteus	130714	Polygordius lacteus	Animalia	Annelida	Polychaeta		Polygordiidae
Praunus flexuosus										1	1	120177	exact	accepted	Praunus flexuosus	120177	Praunus flexuosus	Animalia	Arthropoda	Malacostraca	Mysida	Mysidae	Was scored as free moving epifauna to M4R1 (Hayward and Ryland 1996)
Praunus inermis										1	1	120178	exact	accepted	Praunus inermis	120178	Praunus inermis	Animalia	Arthropoda	Malacostraca	Mysida	Mysidae	Hayward and Ryland 1996, M4 here was interpreted as free movement (thought not via burrow), species is rare in the study area. http://species-identification.org/species.php?species_group=crustacea&id=66 : "Living in swarms in shallow water among Laminaria and other seaweeds close to the shore. It is rarely seen to be swimming freely, and rests for the most part on Ulva or plants. If disturbed, it…
Prionospio steenstrupi										2	3	131164	exact	accepted	Prionospio steenstrupi	131164	Prionospio steenstrupi	Animalia	Annelida	Polychaeta	Spionida	Spionidae
Processa nouveli										4	1	107689	exact	alternate representation	Processa nouveli	108345	Processa nouveli nouveli	Animalia	Arthropoda	Malacostraca	Decapoda	Processidae
Protodorvillea kefersteini										3	4	130041	exact	accepted	Protodorvillea kefersteini	130041	Protodorvillea kefersteini	Animalia	Annelida	Polychaeta	Eunicida	Dorvilleidae
Psammechinus miliaris										3	1	124319	exact	accepted	Psammechinus miliaris	124319	Psammechinus miliaris	Animalia	Echinodermata	Echinoidea	Camarodonta	Parechinidae
Pseudopolydora antennata										1	3	131166	exact	accepted	Pseudopolydora antennata	131166	Pseudopolydora antennata	Animalia	Annelida	Polychaeta	Spionida	Spionidae
Pseudopolydora pulchra										1	3	131169	exact	accepted	Pseudopolydora pulchra	131169	Pseudopolydora pulchra	Animalia	Annelida	Polychaeta	Spionida	Spionidae
Pyrgiscus jeffreysii										2	2	836215	exact	accepted	Pyrgiscus jeffreysii	836215	Pyrgiscus jeffreysii	Animalia	Mollusca	Gastropoda		Pyramidellidae
Retusa obtusa										3	2	141134	exact	accepted	Retusa obtusa	141134	Retusa obtusa	Animalia	Mollusca	Gastropoda	Cephalaspidea	Retusidae
Rhithropanopeus harrisii										4	2	107414	exact	accepted	Rhithropanopeus harrisii	107414	Rhithropanopeus harrisii	Animalia	Arthropoda	Malacostraca	Decapoda	Panopeidae	Scored to M4R2 in this study : small estuarine mud crab that causes bioturbation in the Baltic Sea by hiding from predators and searching for food in the sediment (Mikkola, 2016 http://www.doria.fi/handle/10024/125242)
Rhodine gracilior										1	3	130330	exact	accepted	Rhodine gracilior	130330	Rhodine gracilior	Animalia	Annelida	Polychaeta		Maldanidae
Rhodine loveni										1	3	130331	exact	accepted	Rhodine loveni	130331	Rhodine loveni	Animalia	Annelida	Polychaeta		Maldanidae
Rissoa membranacea										3	2	141359	exact	accepted	Rissoa membranacea	141359	Rissoa membranacea	Animalia	Mollusca	Gastropoda	Littorinimorpha	Rissoidae
Rissoa parva										3	2	141365	exact	accepted	Rissoa parva	141365	Rissoa parva	Animalia	Mollusca	Gastropoda	Littorinimorpha	Rissoidae
Sagartia sp.										2	2	100776	exact	accepted	Sagartia	100776	Sagartia	Animalia	Cnidaria	Anthozoa	Actiniaria	Sagartiidae	Suspension-feeding anemone, prefers to attach to sediment covered rocks or shalls or to be half buried in sand and mud with just its tentacles projecting. Found anchored to stones buried several inches beneath the surface of the expanse of mudflats, or sometimes not even attached at all but living freely. (John Barrett & C. M. Young (1958). Collins Pocket Guide to the Sea Shore. p. 59.; https://e…
Schistomysis spiritus										1	1	120206	exact	accepted	Schistomysis spiritus	120206	Schistomysis spiritus	Animalia	Arthropoda	Malacostraca	Mysida	Mysidae
Siboglinidae										1	2	129096	exact	accepted	Siboglinidae	129096	Siboglinidae	Animalia	Annelida	Polychaeta	Sabellida	Siboglinidae
Sphaerodoropsis baltica										3	4	131089	exact	accepted	Sphaerodoropsis baltica	131089	Sphaerodoropsis baltica	Animalia	Annelida	Polychaeta	Phyllodocida	Sphaerodoridae
Sphaerosyllis hystrix										3	2	131388	exact	accepted	Sphaerosyllis hystrix	131388	Sphaerosyllis hystrix	Animalia	Annelida	Polychaeta	Phyllodocida	Syllidae
Spio armata										2	3	131180	exact	accepted	Spio armata	131180	Spio armata	Animalia	Annelida	Polychaeta	Spionida	Spionidae
Spio arndti										1	3	596180	exact	accepted	Spio arndti	596180	Spio arndti	Animalia	Annelida	Polychaeta	Spionida	Spionidae
Spio filicornis										2	3	131183	exact	accepted	Spio filicornis	131183	Spio filicornis	Animalia	Annelida	Polychaeta	Spionida	Spionidae
Spio martinensis										2	3	131185	exact	accepted	Spio martinensis	131185	Spio martinensis	Animalia	Annelida	Polychaeta	Spionida	Spionidae
Spiophanes bombyx										1	3	131187	exact	accepted	Spiophanes bombyx	131187	Spiophanes bombyx	Animalia	Annelida	Polychaeta	Spionida	Spionidae
Spirorbis spirorbis										1	1	131237	exact	alternate representation	Spirorbis spirorbis	334842	Spirorbis (Spirorbis) spirorbis	Animalia	Annelida	Polychaeta	Sabellida	Serpulidae	Epibenthic, not relevant for sediment reworking, small (3-4 mm) coiled polychaete that lives attached to seaweeds and eel grass in shallow saltwater (http://www.sms.si.edu/IRLSpec/Spirorbis_spp.htm)
Spisula subtruncata										2	2	140302	exact	accepted	Spisula subtruncata	140302	Spisula subtruncata	Animalia	Mollusca	Bivalvia		Mactridae
Metopa rubrovittata										3	2	103178	exact	unaccepted	Stenula rubrovittata	160514	Metopa rubrovittata	Animalia	Arthropoda	Malacostraca	Amphipoda	Stenothoidae
Streblospio shrubsolii										2	3	131193	exact	accepted	Streblospio shrubsolii	131193	Streblospio shrubsolii	Animalia	Annelida	Polychaeta	Spionida	Spionidae
Styela coriacea										1	1	103930	exact	accepted	Styela coriacea	103930	Styela coriacea	Animalia	Chordata	Ascidiacea	Stolidobranchia	Styelidae
Tellimya ferruginosa										2	2	146952	exact	accepted	Tellimya ferruginosa	146952	Tellimya ferruginosa	Animalia	Mollusca	Bivalvia		Montacutidae
Fabulina fabula										2	2	141587	exact	unaccepted	Tellina fabula	146907	Fabulina fabula	Animalia	Mollusca	Bivalvia	Cardiida	Tellinidae
Macomangulus tenuis										2	2	141595	exact	unaccepted	Tellina tenuis	878470	Macomangulus tenuis	Animalia	Mollusca	Bivalvia	Cardiida	Tellinidae
Tetrastemma sp.										3	4	122419	exact	accepted	Tetrastemma	122419	Tetrastemma	Animalia	Nemertea	Enopla	Monostilifera	Tetrastemmatidae
Thracia phaseolina										2	3	152378	exact	accepted	Thracia phaseolina	152378	Thracia phaseolina	Animalia	Mollusca	Bivalvia		Thraciidae
Thracia pubescens										2	3	141650	exact	accepted	Thracia pubescens	141650	Thracia pubescens	Animalia	Mollusca	Bivalvia		Thraciidae
Thyasira flexuosa										2	3	141662	exact	accepted	Thyasira flexuosa	141662	Thyasira flexuosa	Animalia	Mollusca	Bivalvia	Lucinida	Thyasiridae
Tubulanus polymorphus										3	4	122637	exact	accepted	Tubulanus polymorphus	122637	Tubulanus polymorphus	Animalia	Nemertea	Palaeonemertea		Tubulanidae	Gibson, R. (1982). British nemerteans: keys and notes for the identification of the species. Synopses of the British fauna (new series), 24. Cambridge University Press: London, UK. ISBN 0-521-288371. vi, 212 pp.
Turbonillinae										2	2	225671	exact	accepted	Turbonillinae	225671	Turbonillinae	Animalia	Mollusca	Gastropoda		Pyramidellidae
Unciola planipes										3	2	102061	exact	accepted	Unciola planipes	102061	Unciola planipes	Animalia	Arthropoda	Malacostraca	Amphipoda	Unciolidae
Velutina velutina										3	2	141905	exact	accepted	Velutina velutina	141905	Velutina velutina	Animalia	Mollusca	Gastropoda	Littorinimorpha	Velutinidae
Verruca stroemia										1	1	106257	exact	accepted	Verruca stroemia	106257	Verruca stroemia	Animalia	Arthropoda		Sessilia	Verrucidae	#N/A
Vitreolina philippi										3	4	139903	exact	accepted	Vitreolina philippi	139903	Vitreolina philippi	Animalia	Mollusca	Gastropoda	Littorinimorpha	Eulimidae
Westwoodilla caecula										3	2	102932	exact	accepted	Westwoodilla caecula	102932	Westwoodilla caecula	Animalia	Arthropoda	Malacostraca	Amphipoda	Oedicerotidae

## Sheet: Scoring system
Trait	Mode	Scores diff.	Scores adv.
FT (Feeding type)	Predator (P), Scavenger (S), Herbivore (H), Omnivore (O)	1	1
	Deposit feeder (DF)	2	2
	Facultative Deposit/Suspension feeder siphon (fDF/SF I)	2	3*
	Suspension feeder siphon (SF I)	3	3
	Facultative Deposit/Suspension feeder (fDF/SF II)	2	4*
	Suspension feeder (SF II)	4	4
	Subsurface deposit feeder (SDF)	5	5
	Funnel feeder (FF)	6	6
BT (Burrow type)	Attached, Epifauna	0	0
	Free living	1	2*
	Living in a fixed tube	2	2
	Living in a burrow	3	4*
L (Depth)	Epifauna	0	0
	Depth in cm	cm	cm
According to Renz et al. 2018

## Sheet: Dominance
Taxa	Max of Relative Abundance at 1 station	Max of Relative AFDW at 1 station	Total Abundance Load	Total AFDW Biomass Load
Arctica islandica	0.833333	0.99968	0.0113388	0.507623			Abra alba
Mya arenaria	0.800388	0.957195	0.0521359	0.0977526			Alitta succinea
Astarte borealis	0.191542	0.914884	0.00762416	0.0944906			Alitta virens
Macoma balthica	0.988889	0.962579	0.0465786	0.0733985			Amauropsis islandica
Astarte elliptica	0.198916	0.787982	0.00395595	0.0559285			Ampharete acutifrons
Cerastoderma glaucum	0.646297	0.819469	0.019807	0.0103394			Ampharete baltica
Mya truncata	0.0501859	0.341822	0.000405058	0.00991032			Apherusa bispinosa
Scoloplos armiger	0.563218	0.503562	0.0426122	0.00955968			Arctica islandica
Asterias rubens	0.123466	0.952223	0.00169309	0.00925967			Arenicola marina
Peringia ulvae	0.866325	0.724763	0.19926	0.00909443			Aricidea minuta
Nephtys caeca	0.0957447	0.803678	0.00268321	0.00899216			Aricidea suecica
Terebellides stroemii	0.585542	0.456447	0.0188078	0.00890346			Astarte borealis
Dendrodoa grossularia	0.867527	0.733475	0.0331286	0.0077123			Astarte elliptica
Diastylis rathkei	0.956191	0.816981	0.0513535	0.00758225			Astarte montagui
Nephtys ciliata	0.861979	0.734388	0.00431182	0.00671509			Asterias rubens
Hediste diversicolor	0.431373	0.591296	0.00987387	0.00621022			Baltidrilus costatus
Abra alba	0.822493	0.665133	0.033817	0.00511717			Bathyporeia guilliamsoniana
Marenzelleria neglecta	0.620095	0.708375	0.0161042	0.00484958			Bathyporeia pilosa
Lagis koreni	0.81875	0.780093	0.0179273	0.00406365			Bittium reticulatum
Alitta virens	0.0322581	0.964024	4.44059e-05	0.00367407			Buccinum undatum
Astarte montagui	0.134764	0.269757	0.00130907	0.00329159			Bylgides sarsi
Marenzelleria viridis	0.65625	0.750519	0.00814353	0.002829			Capitella capitata
Buccinum undatum	0.00464037	0.622489	5.05786e-05	0.00279993			Carcinus maenas
Metridium senile	0.341709	0.509521	0.000609156	0.00269428			Cerastoderma edule
Macoma calcarea	0.125612	0.305446	0.000842401	0.00266704			Cerastoderma glaucum
Nephtys hombergii	0.6	0.762705	0.00310359	0.00237169			Chaetozone setosa
Halicryptus spinulosus	0.466667	0.7671	0.00181297	0.00228785			Cheirocratus sundevalli
Pygospio elegans	0.842615	0.597027	0.1185	0.002261			Corbula gibba
Edwardsia danica	0.389049	0.217349	0.00816522	0.00215415			Corophium volutator
Amauropsis islandica	0.00524934	0.471946	2.1008e-05	0.00185771			Crangon crangon
Parvicardium pinnulatum	0.632871	0.229567	0.0121882	0.00185522			Crassicorophium crassicorne
Neoamphitrite figulus	0.510106	0.510028	0.000916864	0.00169369			Cyanophthalma obscura
Arenicola marina	0.116147	0.404952	0.00109635	0.00155948			Dendrodoa grossularia
Neptunea antiqua	0.00189036	0.326071	9.61039e-06	0.00150243			Diastylis rathkei
Pherusa plumosa	0.0603015	0.320928	0.00115191	0.00146876			Dipolydora quadrilobata
Bylgides sarsi	0.6	0.685171	0.00678809	0.0013404			Echinocyamus pusillus
Ophiura albida	0.251634	0.212279	0.00296187	0.00131075			Edwardsia danica
Kurtiella bidentata	0.673311	0.124409	0.0397473	0.00122284			Enchytraeidae
Bathyporeia pilosa	0.68709	0.671933	0.0176702	0.000950408			Ensis directus
Lineus ruber	0.0485932	0.566214	0.00126254	0.000935881			Fabricia stellaris
Gammarus salinus	0.445783	0.630354	0.00417175	0.000864451			Gammarus oceanicus
Travisia forbesii	0.440026	0.407508	0.00200079	0.000611611			Gammarus salinus
Corbula gibba	0.52532	0.309579	0.00767425	0.000589678			Gammarus zaddachi
Alitta succinea	0.179487	0.343415	0.000510938	0.000558926			Gastrosaccus spinifer
Urticina felina	0.0435556	0.348292	0.000114751	0.000553136			Halcampa duodecimcirrata
Trochochaeta multisetosa	0.290282	0.36893	0.0014594	0.000542031			Halicryptus spinulosus
Corophium volutator	0.285253	0.328343	0.00455587	0.000539427			Harmothoe imbricata
Saduria entomon	0.114827	0.217674	0.000269037	0.000528148			Haustorius arenarius
Gastrosaccus spinifer	0.240223	0.438442	0.00233434	0.000512964			Hediste diversicolor
Tubificoides benedii	0.851485	0.276384	0.0221813	0.000505845			Heteromastus filiformis
Harmothoe imbricata	0.126531	0.191673	0.00136275	0.00047749			Idotea balthica
Pontoporeia femorata	0.42446	0.277143	0.00181103	0.000410525			Kurtiella bidentata
Dipolydora quadrilobata	0.368243	0.0427895	0.0124901	0.000390145			Laeospira corallinae
Priapulus caudatus	0.1	0.15275	0.000493896	0.000382989			Lagis koreni
Molgula manhattensis	0.229656	0.0723586	0.000892009	0.000348252			Levinsenia gracilis
Cerastoderma edule	0.0176316	0.681096	5.79433e-05	0.00033321			Lineus ruber
Aricidea suecica	0.200137	0.101176	0.00424594	0.000331636			Littorina littorea
Heteromastus filiformis	0.473848	0.104461	0.00663787	0.000329389			Lysilla loveni
Nemertea	0.171674	0.100209	0.00272489	0.000325488			Limecola balthica
Musculus niger	0.302941	0.0306551	0.0011112	0.000314782			Macoma calcarea
Scalibregma inflatum	0.462482	0.074644	0.00114105	0.000281124			Marenzelleria neglecta
Polycirrus medusa	0.306452	0.292597	0.0031048	0.000269987			Marenzelleria viridis
Crangon crangon	0.0204082	0.309341	0.000208304	0.000266799			Megamphopus cornutus
Nereimyra punctata	0.115942	0.0584326	0.00153543	0.000245864			Melita palmata
Spio goniocephala	0.243697	0.0615256	0.00370299	0.000238549			Metridium senile
Carcinus maenas	0.00854701	0.582789	2.02364e-05	0.000237756			Molgula manhattensis
Ampharete baltica	0.367647	0.0458939	0.00935251	0.000237604			Monocorophium insidiosum
Cyanophthalma obscura	0.027027	0.151744	0.000401164	0.00022777			Musculus discors
Halcampa duodecimcirrata	0.257329	0.359467	0.00071525	0.000222993			Musculus niger
Lysilla loveni	0.137725	0.0512057	0.000215775	0.000209711			Mya arenaria
Scolelepis foliosa	0.019802	0.421553	0.000121586	0.000206032			Mya truncata
Phoxocephalus holbolli	0.305177	0.0546959	0.00517072	0.000199063			Nemertea
Tubificidae	0.537445	0.334873	0.0118143	0.000195304			Neoamphitrite figulus
Gammarus oceanicus	0.0824535	0.142528	0.000580252	0.000195046			Nephtys caeca
Idotea balthica	0.0509554	0.222497	0.000664889	0.000184175			Nephtys ciliata
Capitella capitata	0.899296	0.813388	0.00378747	0.000172468			Nephtys hombergii
Onoba semicostata	0.279055	0.0133052	0.00547724	0.000153519			Neptunea antiqua
Baltidrilus costatus	0.481735	0.101431	0.00929523	0.000136013			Nereimyra punctata
Musculus discors	0.142607	0.0183687	0.00207909	0.000133774			Nereis pelagica
Ensis directus	0.0142096	0.103445	2.20511e-05	0.00012189			Nicomache minor
Phyllodoce mucosa	0.1	0.0629944	0.00136484	0.000120488			Oligochaeta
Turbellaria	0.321244	0.0474313	0.000767972	0.000116072			Onoba semicostata
Echinocyamus pusillus	0.174171	0.0139414	0.00069801	0.00011335			Ophelia limacina
Phaxas pellucidus	0.106383	0.256816	0.000348849	0.000108643			Ophelia rathkei
Theodoxus fluviatilis	0.135314	0.314965	0.000657392	0.000107212			Ophiura albida
Nicomache minor	0.0591564	0.154579	0.000192318	9.75076e-05			Paraonis fulgens
Crassicorophium crassicorne	0.393773	0.049041	0.00361412	9.3468e-05			Parexogone hebes
Gammarus zaddachi	0.26506	0.316564	0.000373463	9.08597e-05			Parvicardium pinnulatum
Chaetozone setosa	0.471633	0.17352	0.00259769	8.9436e-05			Peringia ulvae
Ampharete acutifrons	0.126437	0.045958	0.000172501	8.52753e-05			Phaxas pellucidus
Platynereis dumerilii	0.0826004	0.133493	0.000299308	8.44352e-05			Pherusa plumosa
Cheirocratus sundevalli	0.163154	0.0437047	0.000917585	8.11692e-05			Pholoe assimilis
Retusa truncatula	0.271613	0.0143494	0.0020824	8.11304e-05			Phoxocephalus holbolli
Ophelia limacina	0.103711	0.0955393	0.000198535	7.85026e-05			Phyllodoce mucosa
Bittium reticulatum	0.289838	0.0358404	0.00239398	6.07872e-05			Platynereis dumerilii
Nereis pelagica	0.0179839	0.133906	7.76658e-05	6.07605e-05			Polycirrus medusa
Pholoe assimilis	0.106228	0.0143888	0.00219528	5.13686e-05			Polydora ciliata
Littorina littorea	0.121608	0.0967878	0.000300545	4.70228e-05			Polydora cornuta
Tharyx killariensis	0.154762	0.011863	0.000474867	4.1846e-05			Pontoporeia femorata
Monocorophium insidiosum	0.394723	0.0530773	0.00230963	3.69311e-05			Potamopyrgus antipodarum
Protomedeia fasciata	0.146119	0.0164168	0.00121383	3.59377e-05			Priapulus caudatus
Melita palmata	0.194553	0.0832502	0.000652556	3.36304e-05			Protomedeia fasciata
Aricidea minuta	0.121853	0.0270938	0.00184159	2.8255e-05			Pusillina inconspicua
Ophelia rathkei	0.244898	0.0350329	0.000799918	2.78344e-05			Pygospio elegans
Oligochaeta	0.324324	0.127145	0.0015852	2.68027e-05			Retusa truncatula
Potamopyrgus antipodarum	0.177864	0.0536098	0.000240945	2.646e-05			Saduria entomon
Laeospira corallinae	0.378589	0.0230874	0.00474941	2.44298e-05			Scalibregma inflatum
Paraonis fulgens	0.785714	0.45678	0.000937513	2.43864e-05			Scolelepis foliosa
Bathyporeia guilliamsoniana	0.128257	0.0260805	0.000318206	2.13111e-05			Scoloplos armiger
Levinsenia gracilis	0.205018	0.00757987	0.00110799	1.97481e-05			Spio goniocephala
Haustorius arenarius	0.179688	0.465147	3.54762e-05	1.33976e-05			Streptosyllis websteri
Streptosyllis websteri	0.223565	0.011725	0.00335149	1.24924e-05			Tanaissus lilljeborgi
Pusillina inconspicua	0.112821	0.0115828	0.000550112	1.15174e-05			Terebellides stroemii
Apherusa bispinosa	0.24928	0.0457655	0.000394869	8.9625e-06			Tharyx killariensis
Polydora cornuta	0.384615	0.0347547	0.000882054	7.68593e-06			Theodoxus fluviatilis
Enchytraeidae	0.300448	0.047047	0.000967687	5.37828e-06			Travisia forbesii
Polydora ciliata	0.441498	0.0171612	0.000772055	4.4992e-06			Trochochaeta multisetosa
Megamphopus cornutus	0.134216	0.0012261	0.000432063	3.50186e-06			Tubificidae
Tanaissus lilljeborgi	0.27551	0.0301843	0.00100341	3.21899e-06			Tubificoides benedii
Parexogone hebes	0.111224	0.0286672	0.000273062	1.67209e-06			Turbellaria
Fabricia stellaris	0.236008	0.00166568	0.000960861	1.22974e-06			Urticina felina
