# Supplementary material for: Benthic Macrofauna Community Bioirrigation Potential (BIPc): Regional Map and Utility Validation for the South-Western Baltic Sea
Source: Biology (Basel). 2022 Jul 20;11(7):1085. doi: 10.3390/biology11071085 (PMC9312502; doi:10.3390/biology11071085)
Supplement: Supplementary file 1 [file biology-11-01085-s001.zip › Supplementary Table S2.xlsx]

## Sheet: Lists of predictors 
Considered predictors	Resolution, approx.	Reference	Abbreviation
depth	50*50m	Tauber (2012b)	depth (selected in bold)
sediment median grain size	50*50m	Tauber (2012a)	phi
porosity	600*600m	Tauber (2012a); Endler et al. (2015)	porosity
salinity mean and std	600*600m	Klingbeil et al. (2014); Gräwe et al. (2015)	saltmea, salmstd
temperature summer mean	600*600m	Klingbeil et al. (2014); Gräwe et al. (2015)	tempsum
near-bottom oxygen (mean, mol/kg)	600*600m	Klingbeil et al. (2014); Gräwe et al. (2015)	O2mean
maximum and SD of the number of anoxic days with H2S > 0 ml/l	600*600m	Klingbeil et al. (2014); Gräwe et al. (2015)	o2anomax, o2amaxstd
SPM (inorganic)	600*600m	Klingbeil et al. (2014); Gräwe et al. (2015)	spm
euphotic depth (penetration of 1% light), March-October average	1*1nm	Friedland et al., 2012; Schernewski et al., 2015	euph_depth
detritus concentration near bottom (µmol/l)	1*1nm	Friedland et al., 2012; Schernewski et al., 2015	detrav4
velocity mean	600*600m	Klingbeil et al. (2014); Gräwe et al. (2015)	vel
fine fraction % (<63 µm)	250*250m	Leipe et al., 2017; Baltic Sea Atlas (http://bio-50.io-warnemuende.de/secos)	ff
sediments total organic carbon	250*250m	Leipe et al., 2017; Baltic Sea Atlas (http://bio-50.io-warnemuende.de/secos)	toc
sediments N	250*250m	Leipe et al., 2017; Baltic Sea Atlas (http://bio-50.io-warnemuende.de/secos)	N
total phosphorus	250*250m	Leipe et al., 2017; Baltic Sea Atlas (http://bio-50.io-warnemuende.de/secos)	tp_gf
mobile phosphorus	250*250m	Leipe et al., 2017; Baltic Sea Atlas (http://bio-50.io-warnemuende.de/secos)	p_mob
temperature summer SD	600*600m	Klingbeil et al. (2014); Gräwe et al. (2015)	tempstd
oxygen mean of June, July, August over the period 2001-2015	600*600m	Klingbeil et al. (2014); Gräwe et al. (2015)	ox_bot_jja
velocity SD	600*600m	Klingbeil et al. (2014); Gräwe et al. (2015)	speestd
bottom shear stress in Pa	600*600m	Klingbeil et al. (2014); Gräwe et al. (2015)	taubmean
age of water mass since last contact with the surface	600*600m	Klingbeil et al. (2014); Gräwe et al. (2015)	agemea
% total organic content	1*1nm	Leipe et al., 2011	org
oxygen concentration near-bottom monthly mean over the period 2010-2019	1*1nm	Neumann et al. (2021)	BOTTOM_OXYGEN
salinity near-bottom monthly mean over the period 2010-2019	1*1nm	Neumann et al. (2021)	BOTTOM_SALT
temperature near-bottom monthly mean over the period 2010-2019	1*1nm	Neumann et al. (2021)	BOTTOM_TEMP
ice thickness monthly mean over the period 2010-2019	1*1nm	Neumann et al. (2021)	HICE
Model:
randomForest(log(BIPc+1,2) ~ spmmea+ salmstd + phiboard1+ saltmea + bshbath + detridw4 + taub_mean1 + org_balt_f + agemea + O2mean + tempstd, data=data3, ntree=1000, mtry=2,na.action=na.omit, importance=TRUE, keep.inbag=TRUE, replace=FALSE)

## Sheet: MARGINAL TESTS
MARGINAL TESTS
Variable	SS(trace)	Pseudo-F	P	Prop.
Ff_2015_06	1241.6	1016.9	0.0001	0.42058
TOC_Gf_201	1183.3	937.14	0.0001	0.40081
N_Gf_2015_	1151.4	895.81	0.0001	0.39002
oxymean001	1024.1	744.08	0.0001	0.34688
O2mean	992.19	709.21	0.0001	0.33609
P_mob	942.98	657.53	0.0001	0.31942
TP_Gf_2015	917.69	631.94	0.0001	0.31085
org_balt_f	890.04	604.68	0.0001	0.30148
porRene	871.67	586.97	0.0001	0.29526
agemea	813.98	533.33	0.0001	0.27572
bshbath	720.66	452.44	0.0001	0.24411
tempsum	691.53	428.56	0.0001	0.23424
o2anomax	659.67	403.13	0.0001	0.22345
o2amaxstd	653.92	398.62	0.0001	0.2215
phiboard1	615.27	368.86	0.0001	0.20841
saltmea	598.34	356.13	0.0001	0.20267
tempstd	571.37	336.22	0.0001	0.19354
detridw4	546.01	317.91	0.0001	0.18495
salmean001	474.63	268.39	0.0001	0.16077
euph_dept	446.17	249.43	0.0001	0.15113
tempmea001	320.07	170.36	0.0001	0.10842
taub_mean1	319.15	169.82	0.0001	0.10811
ox_bot_jja	279.55	146.54	0.0001	0.094691
salmstd	278.07	145.68	0.0001	0.094191
icemean001	98.851	48.536	0.0001	0.033484
vel_mean	49.167	23.728	0.0001	0.016654
speestd	3.4299	1.6296	0.2039	0.0011618
spmmea	0.013725	0.0065136	0.9377	4.6492e-06
